# Supplementary material for: A Late Cretaceous true polar wander oscillation
Source: Nat Commun. 2021 Jun 15;12:3629. doi: 10.1038/s41467-021-23803-8 (PMC8206135; doi:10.1038/s41467-021-23803-8)
Supplement: Supplementary file 4 — Supplementary Data 1 [file 41467_2021_23803_MOESM4_ESM.xlsx]

## Sheet: Table S1 - sample ChRMs
Supplementary Data 1. Characteristic remanent magnetizations of Scaglia Rossa limestone												Apiro +5°
												Furlo +12˚	Furlo f=0.85
						Geographic coords		Strat Coords		Single Polarity		Adjusted	Adjusted
Section	Sample Name	Bin Age (Ma)	Strat Pos.(m)	Age (Ma)	Chron	Dec (deg)	Inc (deg)	Dec (deg)	Inc (deg)	Dec(deg)	Inc(deg)	Dec(deg)	Inc(deg)
Apiro Dam	C12AD712	74	191.9	73.5822	C32n2n?	13.2	41.6	334.5	54.7	334.5	54.7	339.5	54.7
Apiro Dam	C32n / C32r	NA	191.1	73.649	GTS2012	NA	NA	NA	NA	NA	NA	NA	NA
Apiro Dam	C12AD711	74	190.3	73.7158	C32r1/2	196.3	-38.8	160.9	-54.6	340.9	54.6	345.9	54.6
Apiro Dam	C12AD710	74	189.5	73.7826	C32r1/2	186.6	-10.1	175.9	-26.7	355.9	26.7	360.9	26.7
Apiro Dam	C12AD709	74	188.15	73.8953	C32r1/2	198.5	-24.9	177.4	-45.3	357.4	45.3	362.4	45.3
Apiro Dam	C12AD708	74	186.75	74.0122	C32r1/2	174.4	-45.1	136.8	-46.2	316.8	46.2	321.8	46.2
Apiro Dam	C12AD707	74	185.65	74.104	C32r1/2	184.3	-22.4	165.6	-35.6	345.6	35.6	350.6	35.6
Apiro Dam	C12AD706	74	184.8	74.175	C32r1/2	185.7	-25.4	164.5	-38.7	344.5	38.7	349.5	38.7
Apiro Dam	C12AD704	74	183.55	74.2794	C32r1/2	175.2	-23.2	157.1	-31	337.1	31	342.1	31
Apiro Dam	C12AD705	74	183.2	74.3086	C32r1/2	178.1	-27.4	156.2	-35.9	336.2	35.9	341.2	35.9
Apiro Dam	C32r / C33n	NA	183.2	74.309	GTS2012	NA	NA	NA	NA	NA	NA	NA	NA
Apiro Dam	C12AD703	excluded	183.1	74.3166	transition?	77.2	48.4	120.9	79.4	120.9	79.4	125.9	79.4
Apiro Dam	C12AD702	74	182.1	74.3969	C33n	4	34.4	335	44.5	335	44.5	340	44.5
Apiro Dam	C12AD701	74	181	74.4852	C33n	3.7	35.2	334	44.9	334	44.9	339	44.9
Apiro Dam	C12AD700	75	180.3	74.5413	C33n	12.8	35.6	341.4	50.4	341.4	50.4	346.4	50.4
Apiro Dam	C10AD581	75	179.3	74.6216	C33n	6	42.2	338.8	53.1	338.8	53.1	343.8	53.1
Apiro Dam	C10AD580	75	179	74.6457	C33n	8.6	44.1	339.4	55.7	339.4	55.7	344.4	55.7
Apiro Dam	C10AD579	75	178.4	74.6938	C33n	355.1	40.1	330.4	46.5	330.4	46.5	335.4	46.5
Apiro Dam	C10AD578	75	178.1	74.7179	C33n	3.8	27.6	347.8	39.7	347.8	39.7	352.8	39.7
Apiro Dam	C10AD577	75	177.1	74.7982	C33n	5.3	29.9	347.9	42.4	347.9	42.4	352.9	42.4
Apiro Dam	C10AD575	75	176.7	74.8303	C33n	12.6	42.6	345.2	56.2	345.2	56.2	350.2	56.2
Apiro Dam	C10AD574	75	176.3	74.8624	C33n	1	38.4	337.3	47.8	337.3	47.8	342.3	47.8
Apiro Dam	C10AD576	75	176	74.8865	C33n	8.3	41	342.2	53.1	342.2	53.1	347.2	53.1
Apiro Dam	C10AD573	75	175.8	74.9025	C33n	354.1	32.2	335.4	39.5	335.4	39.5	340.4	39.5
Apiro Dam	C10AD572	75	175.3	74.9426	C33n	354	39.4	330	45.5	330	45.5	335	45.5
Apiro Dam	C10AD571	75	175	74.9667	C33n	8.1	32.3	349.2	45.6	349.2	45.6	354.2	45.6
Apiro Dam	C10AD570	75	174.4	75.0149	C33n	355.5	32.3	336.6	40.2	336.6	40.2	341.6	40.2
Apiro Dam	C10AD569	75	174	75.047	C33n	355.8	34.6	335.3	42.3	335.3	42.3	340.3	42.3
Apiro Dam	C10AD568	75	173.3	75.1032	C33n	356.4	29.7	339.1	38.4	339.1	38.4	344.1	38.4
Apiro Dam	C10AD567	75	172.9	75.1353	C33n	7.9	30.9	349.9	44.3	349.9	44.3	354.9	44.3
Apiro Dam	C10AD566	75	172.3	75.1834	C33n	6.4	33.2	346.8	45.7	346.8	45.7	351.8	45.7
Apiro Dam	C10AD565	75	171.8	75.2236	C33n	3.2	34.2	342.7	45.1	342.7	45.1	347.7	45.1
Apiro Dam	C10AD564	75	171.7	75.2316	C33n	4.9	28.6	348.4	41.1	348.4	41.1	353.4	41.1
Apiro Dam	C10AD563	75	171	75.2878	C33n	2.4	32.6	343.2	43.5	343.2	43.5	348.2	43.5
Apiro Dam	C10AD562	75	170.4	75.3359	C33n	347.8	30.4	330.7	35.2	330.7	35.2	335.7	35.2
Apiro Dam	C10AD561	75	170.1	75.36	C33n	6	37.6	342.9	49.3	342.9	49.3	347.9	49.3
Apiro Dam	C10AD560	75	169.7	75.3921	C33n	17.7	32.9	359.3	50	359.3	50	364.3	50
Apiro Dam	C10AD559	75	169.3	75.4242	C33n	10.6	26.5	355.6	41.4	355.6	41.4	360.6	41.4
Apiro Dam	C10AD558	75	168.7	75.4724	C33n	11.9	38.6	348.4	52.6	348.4	52.6	353.4	52.6
Apiro Dam	C10AD557	76	168.3	75.5045	C33n	11.3	31.5	353.2	46.2	353.2	46.2	358.2	46.2
Apiro Dam	C10AD556	76	168.1	75.5205	C33n	10.8	47.1	338.2	59	338.2	59	343.2	59
Apiro Dam	C10AD555	76	167.3	75.5847	C33n	1	31.4	342.5	41.8	342.5	41.8	347.5	41.8
Apiro Dam	C10AD554	76	166.6	75.6409	C33n	8.7	39.9	343.7	52.3	343.7	52.3	348.7	52.3
Apiro Dam	C10AD553	76	166.1	75.681	C33n	4.4	34.1	344	45.6	344	45.6	349	45.6
Apiro Dam	C10AD552	76	166	75.6891	C33n	355.6	26.3	340.6	35.1	340.6	35.1	345.6	35.1
Apiro Dam	C10AD551	76	165.8	75.7051	C33n	358.4	30.5	340.6	39.9	340.6	39.9	345.6	39.9
Apiro Dam	C10AD550	76	165.3	75.7452	C33n	3.4	41.6	336.8	51.4	336.8	51.4	341.8	51.4
Apiro Dam	C10AD549	76	164.7	75.7934	C33n	9.9	34.8	349.2	48.5	349.2	48.5	354.2	48.5
Apiro Dam	C10AD548	76	164.3	75.8255	C33n	6.9	47.4	334	57.5	334	57.5	339	57.5
Apiro Dam	C10AD547	76	163.9	75.8576	C33n	3.1	29.3	346.1	41	346.1	41	351.1	41
Apiro Dam	C10AD546	76	163.6	75.8817	C33n	15	32	356.9	48.2	356.9	48.2	361.9	48.2
Apiro Dam	C10AD545	76	163.1	75.9218	C33n	5.9	38.9	341.8	50.3	341.8	50.3	346.8	50.3
Apiro Dam	C10AD544	76	162.4	75.978	C33n	0.7	35	339.7	44.8	339.7	44.8	344.7	44.8
Apiro Dam	C10AD543	76	162	76.0101	C33n	0.2	30.6	342.3	40.8	342.3	40.8	347.3	40.8
Apiro Dam	C10AD542	76	161.5	76.0502	C33n	4.6	31.7	346	43.7	346	43.7	351	43.7
Apiro Dam	C10AD541	76	161.1	76.0823	C33n	358.4	35.2	337.6	43.7	337.6	43.7	342.6	43.7
Apiro Dam	C10AD539	76	160.9	76.0984	C33n	352.6	33.6	333.1	40	333.1	40	338.1	40
Apiro Dam	C10AD540	76	160.7	76.1144	C33n	357.3	30	339.8	39	339.8	39	344.8	39
Apiro Dam	C10AD538	76	160.1	76.1626	C33n	359.1	45	329.5	52.2	329.5	52.2	334.5	52.2
Apiro Dam	C10AD537	76	160	76.1706	C33n	5.5	36.4	343.4	48	343.4	48	348.4	48
Apiro Dam	C10AD536	76	159.4	76.2188	C33n	1.1	37	338.6	46.6	338.6	46.6	343.6	46.6
Apiro Dam	C10AD535	76	158.8	76.2669	C33n	4.6	43.8	335.8	53.8	335.8	53.8	340.8	53.8
Apiro Dam	C10AD534	76	158.4	76.299	C33n	353.8	40.3	329	46.2	329	46.2	334	46.2
Apiro Dam	C10AD533	76	157.9	76.3392	C33n	0.4	36.4	338.3	45.8	338.3	45.8	343.3	45.8
Apiro Dam	C10AD532	76	157.2	76.3953	C33n	356.5	31	338.4	39.6	338.4	39.6	343.4	39.6
Apiro Dam	C10AD531	76	157.1	76.4034	C33n	2.9	38.4	339.2	48.5	339.2	48.5	344.2	48.5
Apiro Dam	C10AD530	76	156.6	76.4435	C33n	359.3	44.7	329.9	52.1	329.9	52.1	334.9	52.1
Apiro Dam	C10AD529	76	155.9	76.4997	C33n	352	16.8	342.3	25.1	342.3	25.1	347.3	25.1
Apiro Dam	C10AD528	77	155.5	76.5318	C33n	358.6	38.1	335.3	46.5	335.3	46.5	340.3	46.5
Apiro Dam	C10AD527	77	155	76.5719	C33n	0.3	33.6	340.3	43.4	340.3	43.4	345.3	43.4
Apiro Dam	C10AD526	77	154.2	76.6361	C33n	357	40.1	332.4	47.1	332.4	47.1	337.4	47.1
Apiro Dam	C10AD525	77	154.1	76.6441	C33n	2	38.3	338.3	48.1	338.3	48.1	343.3	48.1
Apiro Dam	C10AD524	77	153.8	76.6682	C33n	7.5	34.7	346.9	47.4	346.9	47.4	351.9	47.4
Apiro Dam	C10AD523	77	153.3	76.7083	C33n	351.6	30.2	334.3	36.7	334.3	36.7	339.3	36.7
Apiro Dam	C10AD522	77	152.8	76.7485	C33n	348.7	43.7	321.7	46.7	321.7	46.7	326.7	46.7
Apiro Dam	C10AD521	77	152.5	76.7726	C33n	2.5	33.5	342.6	44.2	342.6	44.2	347.6	44.2
Apiro Dam	C10AD520	77	152	76.8127	C33n	353.5	30.8	335.7	38.1	335.7	38.1	340.7	38.1
Apiro Dam	C10AD519	77	151.3	76.8689	C33n	350.3	26.9	335.2	33.3	335.2	33.3	340.2	33.3
Apiro Dam	C10AD518	77	151	76.8929	C33n	0.2	30	342.8	40.3	342.8	40.3	347.8	40.3
Apiro Dam	C10AD517	77	150.4	76.9411	C33n	356.1	40	331.3	46.9	331.3	46.9	336.3	46.9
Apiro Dam	C10AD516	77	150.1	76.9652	C33n	359.4	54.4	318.2	59.2	318.2	59.2	323.2	59.2
Apiro Dam	C10AD515	77	149.5	77.0133	C33n	357.1	36.8	334.9	44.7	334.9	44.7	339.9	44.7
Apiro Dam	C10AD514	77	149	77.0535	C33n	356.4	34.3	336.1	42.3	336.1	42.3	341.1	42.3
Apiro Dam	C10AD513	77	148.3	77.1096	C33n	2.5	33.5	342.6	44.3	342.6	44.3	347.6	44.3
Apiro Dam	C10AD512	77	148	77.1337	C33n	0.9	35.8	339.3	45.6	339.3	45.6	344.3	45.6
Apiro Dam	C10AD511	77	147.5	77.1738	C33n	5.7	35.6	344.3	47.5	344.3	47.5	349.3	47.5
Apiro Dam	C10AD510	77	147	77.214	C33n	351	48.8	318.7	51.6	318.7	51.6	323.7	51.6
Apiro Dam	C10AD509	77	146.5	77.2541	C33n	359.2	28.6	342.6	38.6	342.6	38.6	347.6	38.6
Apiro Dam	C10AD508	77	145.9	77.3023	C33n	7.4	35	346.5	47.6	346.5	47.6	351.5	47.6
Apiro Dam	C10AD507	77	145.4	77.3424	C33n	357	38.7	333.6	46	333.6	46	338.6	46
Apiro Dam	C10AD506	77	144.9	77.3825	C33n	352	28.7	335.7	35.5	335.7	35.5	340.7	35.5
Apiro Dam	C10AD505	77	144.4	77.4226	C33n	0.6	30.1	343.1	40.6	343.1	40.6	348.1	40.6
Apiro Dam	C10AD504	77	144	77.4548	C33n	356.6	30.9	338.6	39.5	338.6	39.5	343.6	39.5
Apiro Dam	C10AD502	78	142.7	77.5591	C33n	357.4	36.8	335.1	44.9	335.1	44.9	340.1	44.9
Apiro Dam	C10AD503	78	142.7	77.5591	C33n	358.5	30.5	340.7	40	340.7	40	345.7	40
Apiro Dam	C10AD501	78	142.6	77.5671	C33n	359.7	23.3	346.2	34.2	346.2	34.2	351.2	34.2
Apiro Dam	C09AD164	78	142	77.6153	C33n	358.6	39.2	334.3	48.4	334.3	48.4	339.3	48.4
Apiro Dam	C10AD500	78	142	77.6153	C33n	356.8	25.7	342.1	35.1	342.1	35.1	347.1	35.1
Apiro Dam	C09AD163	78	141.6	77.6474	C33n	357.7	28.9	340.9	39.3	340.9	39.3	345.9	39.3
Apiro Dam	C09AD162	78	141.05	77.6915	C33n	0.7	32.5	341.5	43.6	341.5	43.6	346.5	43.6
Apiro Dam	C09AD161	78	140.41	77.7429	C33n	7.9	32.6	348.9	46.7	348.9	46.7	353.9	46.7
Apiro Dam	C09AD160	78	140.05	77.7718	C33n	2.1	35.7	340.6	46.9	340.6	46.9	345.6	46.9
Apiro Dam	C09AD159	78	139.65	77.8039	C33n	359.3	32.8	339.9	43.2	339.9	43.2	344.9	43.2
Apiro Dam	C09AD165	78	139	77.856	C33n	7.6	39.1	343.3	52.1	343.3	52.1	348.3	52.1
Apiro Dam	C09AD158	78	138.3	77.9122	C33n	16.7	38.6	354	55.5	354	55.5	359	55.5
Apiro Dam	C09AD157	78	137.94	77.9411	C33n	359.4	45.1	329.4	53.5	329.4	53.5	334.4	53.5
Apiro Dam	C09AD156	78	137.5	77.9764	C33n	355.5	42.6	328.3	49.7	328.3	49.7	333.3	49.7
Apiro Dam	C09AD155	78	137.08	78.0101	C33n	3.1	38.2	339.6	49.5	339.6	49.5	344.6	49.5
Apiro Dam	C09AD154	78	136.7	78.0406	C33n	3.9	36.9	341.4	48.8	341.4	48.8	346.4	48.8
Apiro Dam	C09AD153	78	136.25	78.0768	C33n	358	41.7	331.5	50.1	331.5	50.1	336.5	50.1
Apiro Dam	C09AD152	78	135.58	78.1305	C33n	4.3	31.3	346.1	44.1	346.1	44.1	351.1	44.1
Apiro Dam	C09AD151	78	134.87	78.1875	C33n	354.7	36.2	332.9	44.2	332.9	44.2	337.9	44.2
Apiro Dam	C09AD150	78	134.5	78.2172	C33n	344.7	38.2	322.5	41.3	322.5	41.3	327.5	41.3
Apiro Dam	C09AD149	78	134.45	78.2212	C33n	358.3	23.4	344.8	34.6	344.8	34.6	349.8	34.6
Apiro Dam	C09AD148	78	133.9	78.2654	C33n	355.6	27	340.1	36.7	340.1	36.7	345.1	36.7
Apiro Dam	C09AD147	78	133.37	78.3079	C33n	2.3	32.1	343.4	43.9	343.4	43.9	348.4	43.9
Apiro Dam	C09AD146	78	133.03	78.3352	C33n	0.4	30.7	342.5	42	342.5	42	347.5	42
Apiro Dam	C09AD145	78	132.58	78.3713	C33n	25.7	51	350	69.3	350	69.3	355	69.3
Apiro Dam	C09AD144	78	132.06	78.413	C33n	356.2	36.7	334.1	45.2	334.1	45.2	339.1	45.2
Apiro Dam	C09AD143	78	131.5	78.458	C33n	1.1	34.5	340.4	45.5	340.4	45.5	345.4	45.5
Apiro Dam	C09AD142	78	131.35	78.47	C33n	351.4	41.2	325.8	46.8	325.8	46.8	330.8	46.8
Apiro Dam	C09AD141	78	131.26	78.4773	C33n	359.8	39.2	335.5	48.9	335.5	48.9	340.5	48.9
Apiro Dam	C09AD140	79	130.94	78.5029	C33n	354.4	28.2	338.1	37.2	338.1	37.2	343.1	37.2
Apiro Dam	C09AD139	79	130.4	78.5463	C33n	1.7	40	336.5	50.3	336.5	50.3	341.5	50.3
Apiro Dam	C09AD138	79	130	78.5784	C33n	352.4	36	331	43	331	43	336	43
Apiro Dam	C09AD137	79	129.65	78.6065	C33n	0.3	43.4	332	52.5	332	52.5	337	52.5
Apiro Dam	C09AD136	79	129.22	78.641	C33n	358.9	36.7	336.6	46.5	336.6	46.5	341.6	46.5
Apiro Dam	C09AD135	79	128.7	78.6827	C33n	358.3	39.4	333.8	48.4	333.8	48.4	338.8	48.4
Apiro Dam	C09AD134	79	128.2	78.7228	C33n	355.3	33.7	335.4	42.3	335.4	42.3	340.4	42.3
Apiro Dam	C09AD133	79	127.75	78.759	C33n	359.6	28.5	343.1	39.7	343.1	39.7	348.1	39.7
Apiro Dam	C09AD132	79	127.18	78.8047	C33n	354.7	39.3	330.5	46.7	330.5	46.7	335.5	46.7
Apiro Dam	C09AD132	79	127.18	78.8047	C33n	349.8	39.9	325.6	45.1	325.6	45.1	330.6	45.1
Apiro Dam	C09AD131	79	126.63	78.8489	C33n	5	50.5	328	60	328	60	333	60
Apiro Dam	C09AD130	79	126.15	78.8874	C33n	356.5	39.3	332.1	47.6	332.1	47.6	337.1	47.6
Apiro Dam	C09AD129	79	125.75	78.9195	C33n	7.5	36	345.9	49.6	345.9	49.6	350.9	49.6
Apiro Dam	C09AD128	79	125.5	78.9395	C33n	351	31.1	333.2	38.2	333.2	38.2	338.2	38.2
Apiro Dam	C09AD127	79	125.18	78.9652	C33n	346.8	39.8	323	43.6	323	43.6	328	43.6
Apiro Dam	C09AD126	79	124.75	78.9997	C33n	358.1	26.4	342.9	37.2	342.9	37.2	347.9	37.2
Apiro Dam	C09AD125	79	124.52	79.0182	C33n	354.1	35.7	332.8	43.5	332.8	43.5	337.8	43.5
Apiro Dam	C09AD124	79	124.16	79.0471	C33n	359.6	32.9	340.1	43.5	340.1	43.5	345.1	43.5
Apiro Dam	C09AD123	79	123.82	79.0744	C33n	357.3	30.1	339.8	40.1	339.8	40.1	344.8	40.1
Apiro Dam	C09AD122	79	123.45	79.1041	C33n	353.6	34.1	333.5	41.9	333.5	41.9	338.5	41.9
Apiro Dam	C09AD121	79	123.15	79.1282	C33n	348.9	25.6	334.5	32.5	334.5	32.5	339.5	32.5
Apiro Dam	C09AD120	79	122.78	79.1578	C33n	359.2	31.8	340.5	42.4	340.5	42.4	345.5	42.4
Apiro Dam	C09AD119	79	122.4	79.1883	C33n	346.6	45.4	318.1	48	318.1	48	323.1	48
Apiro Dam	C09AD118	79	122.05	79.2164	C33n	349.5	30.3	332.2	36.8	332.2	36.8	337.2	36.8
Apiro Dam	C09AD117	79	121.32	79.275	C33n	352	39.2	328.1	45.5	328.1	45.5	333.1	45.5
Apiro Dam	C09AD116	79	121.1	79.2927	C33n	357.3	34.4	336.7	43.8	336.7	43.8	341.7	43.8
Apiro Dam	C09AD115	79	120.5	79.3408	C33n	356.5	33.8	336.4	43	336.4	43	341.4	43
Apiro Dam	C09AD114	79	120	79.381	C33n	345.6	45	317.5	47.3	317.5	47.3	322.5	47.3
Apiro Dam	C09AD98	79	118.76	79.4805	C33n	347.4	41.5	322.2	45.3	322.2	45.3	327.2	45.3
Apiro Dam	C09AD97	80	118.51	79.5006	C33n	353.3	30.2	335.8	38.4	335.8	38.4	340.8	38.4
Apiro Dam	C09AD96	80	118.28	79.519	C33n	338.5	36.7	318.2	37.5	318.2	37.5	323.2	37.5
Apiro Dam	C09AD95	80	118.04	79.5383	C33n	5.3	48.2	331.3	58.5	331.3	58.5	336.3	58.5
Apiro Dam	C09AD94	80	117.78	79.5591	C33n	2.7	31	344.6	43.1	344.6	43.1	349.6	43.1
Apiro Dam	C09AD93	80	117.47	79.584	C33n	336.6	41.9	312.8	41	312.8	41	317.8	41
Apiro Dam	C09AD93	80	117.47	79.584	C33n	351.3	44.9	322.4	49.8	322.4	49.8	327.4	49.8
Apiro Dam	C10AD108	excluded	117.42	79.588	rev. excurs?	165.7	-27.2	150.9	-31.4	150.9	-31.4	155.9	-31.4
Apiro Dam	C09AD92	80	117.35	79.5937	C33n	348	41.6	322.6	45.6	322.6	45.6	327.6	45.6
Apiro Dam	C09AD91	80	116.95	79.6258	C33n	339.7	31.3	322.8	33.4	322.8	33.4	327.8	33.4
Apiro Dam	C09AD90	80	116.66	79.649	C33n	346.4	30.1	329.4	35.3	329.4	35.3	334.4	35.3
Apiro Dam	C09AD89	80	116.37	79.6723	C33n	344	27	329.1	31.6	329.1	31.6	334.1	31.6
Apiro Dam	C09AD88	80	116.14	79.6908	C33n	353.5	27.4	337.7	36.1	337.7	36.1	342.7	36.1
Apiro Dam	C10AD363	80	116	79.702	C33n	351.8	18.2	341.4	26	341.4	26	346.4	26
Apiro Dam	C10AD364	80	116	79.702	C33n	357.6	36.2	336.1	44.3	336.1	44.3	341.1	44.3
Apiro Dam	C09AD87	80	115.9	79.71	C33n	347.1	29	330.8	34.7	330.8	34.7	335.8	34.7
Apiro Dam	C10AD362	80	115.9	79.71	C33n	345	28.2	329.8	31.8	329.8	31.8	334.8	31.8
Apiro Dam	C10AD359	80	115.8	79.7181	C33n	352.9	27.7	337.3	34.9	337.3	34.9	342.3	34.9
Apiro Dam	C10AD360	80	115.8	79.7181	C33n	346.3	32.1	328.6	35.8	328.6	35.8	333.6	35.8
Apiro Dam	C10AD361	80	115.8	79.7181	C33n	348.6	25.9	334.4	31.4	334.4	31.4	339.4	31.4
Apiro Dam	C10AD358	80	115.7	79.7261	C33n	347.4	29	331.4	33.6	331.4	33.6	336.4	33.6
Apiro Dam	C09AD86	80	115.64	79.7309	C33n	342.3	25.8	328.3	29.8	328.3	29.8	333.3	29.8
Apiro Dam	C10AD356	80	115.6	79.7341	C33n	358.4	28.8	342	38.2	342	38.2	347	38.2
Apiro Dam	C10AD357	80	115.6	79.7341	C33n	359.9	26.6	344.7	36.9	344.7	36.9	349.7	36.9
Apiro Dam	C10AD355	80	115.5	79.7421	C33n	356.4	26.1	341.6	35	341.6	35	346.6	35
Apiro Dam	C10AD354	80	115.4	79.7502	C33n	346.6	31.2	329.5	35.2	329.5	35.2	334.5	35.2
Apiro Dam	C10AD353	80	115.3	79.7582	C33n	354.8	34.4	334.8	41.5	334.8	41.5	339.8	41.5
Apiro Dam	C09AD85	80	115.22	79.7646	C33n	7.1	39.4	342.6	52.2	342.6	52.2	347.6	52.2
Apiro Dam	C10AD352	80	115.2	79.7662	C33n	351.9	38.9	328.8	43.9	328.8	43.9	333.8	43.9
Apiro Dam	C10AD350	80	115.1	79.7742	C33n	344.4	37.6	323.2	39.7	323.2	39.7	328.2	39.7
Apiro Dam	C10AD351	80	115.1	79.7742	C33n	358	34	338.2	42.5	338.2	42.5	343.2	42.5
Apiro Dam	C09AD84	80	115	79.7823	C33n	332.1	36.9	312.7	34.8	312.7	34.8	317.7	34.8
Apiro Dam	C10AD348	80	114.9	79.7903	C33n	0.7	28.8	343.9	39.4	343.9	39.4	348.9	39.4
Apiro Dam	C10AD349	80	114.9	79.7903	C33n	0.9	38.7	337.3	47.7	337.3	47.7	342.3	47.7
Apiro Dam	C10AD347	80	114.73	79.8039	C33n	355.7	30.7	337.9	38.9	337.9	38.9	342.9	38.9
Apiro Dam	C09AD83	80	114.71	79.8055	C33n	339.6	27	325.2	29.7	325.2	29.7	330.2	29.7
Apiro Dam	C10AD346	80	114.69	79.8071	C33n	351.1	18.9	340.3	26.5	340.3	26.5	345.3	26.5
Apiro Dam	C10AD345	80	114.57	79.8168	C33n	0.5	25.6	345.8	36.6	345.8	36.6	350.8	36.6
Apiro Dam	C10AD344	80	114.53	79.82	C33n	2.7	33.4	342.8	44.3	342.8	44.3	347.8	44.3
Apiro Dam	C10AD343	80	114.46	79.8256	C33n	353.7	31.1	335.7	38.4	335.7	38.4	340.7	38.4
Apiro Dam	C09AD82	80	114.43	79.828	C33n	356.9	25.6	342.1	36	342.1	36	347.1	36
Apiro Dam	C10AD342	80	114.38	79.832	C33n	8.6	30	351.2	43.8	351.2	43.8	356.2	43.8
Apiro Dam	C10AD341	80	114.31	79.8376	C33n	344.9	34.7	325.4	37.6	325.4	37.6	330.4	37.6
Apiro Dam	C10AD340	excluded	114.26	79.8417	rev. excurs?	170.9	14.2	174.7	3.5	174.7	3.5	179.7	3.5
Apiro Dam	C10AD339	80	114.21	79.8457	C33n	4.3	27.2	348.6	39.6	348.6	39.6	353.6	39.6
Apiro Dam	C10AD338	80	114.13	79.8521	C33n	346.1	36.8	324.9	39.8	324.9	39.8	329.9	39.8
Apiro Dam	C10AD337	80	114.05	79.8585	C33n	353.9	31.4	335.7	38.8	335.7	38.8	340.7	38.8
Apiro Dam	C10AD336	80	113.95	79.8665	C33n	357.4	28.2	341.1	37.5	341.1	37.5	346.1	37.5
Apiro Dam	C10AD335	80	113.88	79.8722	C33n	353.2	30.2	335.9	37.3	335.9	37.3	340.9	37.3
Apiro Dam	C09AD81	80	113.81	79.8778	C33n	346.4	37	324.8	41.1	324.8	41.1	329.8	41.1
Apiro Dam	C10AD334	80	113.72	79.885	C33n	352.1	35.2	331.5	41.1	331.5	41.1	336.5	41.1
Apiro Dam	C10AD333	80	113.65	79.8906	C33n	357.5	22.7	344.4	32.7	344.4	32.7	349.4	32.7
Apiro Dam	C09AD80	80	113.6	79.8946	C33n	349.1	56.3	307.5	57.1	307.5	57.1	312.5	57.1
Apiro Dam	C10AD332	80	113.56	79.8978	C33n	336.9	29.8	321.5	29.9	321.5	29.9	326.5	29.9
Apiro Dam	C10AD331	80	113.49	79.9035	C33n	1.9	24.2	347.9	35.9	347.9	35.9	352.9	35.9
Apiro Dam	C09AD79	80	113.4	79.9107	C33n	348.4	34.8	328.1	40.2	328.1	40.2	333.1	40.2
Apiro Dam	C10AD330	80	113.38	79.9123	C33n	353	28.4	336.8	35.8	336.8	35.8	341.8	35.8
Apiro Dam	C09AD78	80	113.2	79.9267	C33n	2.2	32	343.3	43.8	343.3	43.8	348.3	43.8
Apiro Dam	C09AD77	80	112.88	79.9524	C33n	341.8	25.5	328	29.3	328	29.3	333	29.3
Apiro Dam	C10AD329	80	112.77	79.9612	C33n	2.5	27.5	346.6	39.1	346.6	39.1	351.6	39.1
Apiro Dam	C10AD328	80	112.69	79.9677	C33n	355.6	23.5	342.1	32.6	342.1	32.6	347.1	32.6
Apiro Dam	C09AD76	80	112.63	79.9725	C33n	2	27	346.4	39.4	346.4	39.4	351.4	39.4
Apiro Dam	C10AD327	80	112.63	79.9725	C33n	5.2	27.4	349.4	40.2	349.4	40.2	354.4	40.2
Apiro Dam	C10AD326	80	112.48	79.9845	C33n	347.8	33.2	328.9	37.6	328.9	37.6	333.9	37.6
Apiro Dam	C10AD325	80	112.37	79.9933	C33n	348.4	28.8	332.2	34	332.2	34	337.2	34
Apiro Dam	C10AD324	80	112.29	79.9998	C33n	346.8	31.8	329	36	329	36	334	36
Apiro Dam	C10AD323	80	112.24	80.0038	C33n	350.9	37.1	328.9	42.2	328.9	42.2	333.9	42.2
Apiro Dam	C09AD75	80	112.17	80.0094	C33n	0.1	38.7	336.1	48.6	336.1	48.6	341.1	48.6
Apiro Dam	C10AD322	80	112.17	80.0094	C33n	356.9	34.6	336.3	42.8	336.3	42.8	341.3	42.8
Apiro Dam	C10AD321	80	112.13	80.0126	C33n	354.3	38	331.3	44.5	331.3	44.5	336.3	44.5
Apiro Dam	C10AD320	80	112.09	80.0158	C33n	357.7	33.6	337.8	42.2	337.8	42.2	342.8	42.2
Apiro Dam	C10AD319	80	112.03	80.0206	C33n	357.4	38.2	334	46.5	334	46.5	339	46.5
Apiro Dam	C10AD318	80	111.98	80.0246	C33n	349.5	36.6	327.9	41.7	327.9	41.7	332.9	41.7
Apiro Dam	C10AD317	80	111.93	80.0287	C33n	359.1	33.8	339	43.6	339	43.6	344	43.6
Apiro Dam	C10AD316	80	111.85	80.0351	C33n	354.7	37	332.4	44.3	332.4	44.3	337.4	44.3
Apiro Dam	C09AD74	80	111.83	80.0367	C33n	13.9	35.5	353.3	51.7	353.3	51.7	358.3	51.7
Apiro Dam	C10AD310	80	111.74	80.0439	C33n	357.2	31.9	338.5	41.2	338.5	41.2	343.5	41.2
Apiro Dam	C10AD315	80	111.73	80.0447	C33n	357.4	44.3	328.4	51.5	328.4	51.5	333.4	51.5
Apiro Dam	C10AD309	80	111.7	80.0471	C33n	351.9	36.4	330.3	42.6	330.3	42.6	335.3	42.6
Apiro Dam	C10AD314	80	111.68	80.0487	C33n	356	38.2	332.7	46	332.7	46	337.7	46
Apiro Dam	C10AD308	80	111.65	80.0511	C33n	352.2	34.7	331.8	41.3	331.8	41.3	336.8	41.3
Apiro Dam	C10AD313	80	111.62	80.0535	C33n	354.6	43	327.3	49.2	327.3	49.2	332.3	49.2
Apiro Dam	C10AD311	80	111.6	80.0551	C33n	357.3	41	331.4	48.8	331.4	48.8	336.4	48.8
Apiro Dam	C10AD307	80	111.58	80.0567	C33n	350.6	35.6	329.7	41.4	329.7	41.4	334.7	41.4
Apiro Dam	C09AD73	80	111.57	80.0576	C33n	5.7	32.3	346.8	45.6	346.8	45.6	351.8	45.6
Apiro Dam	C10AD312	80	111.54	80.06	C33n	355.4	43.6	327.4	50	327.4	50	332.4	50
Apiro Dam	C10AD306	80	111.47	80.0656	C33n	348.6	40	324.5	44.2	324.5	44.2	329.5	44.2
Apiro Dam	C10AD305	80	111.45	80.0672	C33n	345	32.8	326.6	36.5	326.6	36.5	331.6	36.5
Apiro Dam	C10AD304	80	111.43	80.0688	C33n	354.8	36.2	333.2	43.7	333.2	43.7	338.2	43.7
Apiro Dam	C10AD303	80	111.28	80.0808	C33n	352	32.9	332.8	39.7	332.8	39.7	337.8	39.7
Apiro Dam	C09AD72	80	111.27	80.0816	C33n	8.4	45.8	337.4	57.9	337.4	57.9	342.4	57.9
Apiro Dam	C10AD302	80	111.18	80.0889	C33n	360	40	335	49.1	335	49.1	340	49.1
Apiro Dam	C10AD301	80	111.12	80.0937	C33n	346.6	38	324.3	41.6	324.3	41.6	329.3	41.6
Apiro Dam	C10AD300	80	111.04	80.1001	C33n	358.9	45.3	328.9	52.9	328.9	52.9	333.9	52.9
Apiro Dam	C09AD71	80	111.03	80.1009	C33n	1.9	45.5	331.3	54.9	331.3	54.9	336.3	54.9
Apiro Dam	C10AD299	80	110.95	80.1073	C33n	4	36.6	341.7	48.1	341.7	48.1	346.7	48.1
Apiro Dam	C09AD70	80	110.55	80.1394	C33n	345.8	43	319.5	45.8	319.5	45.8	324.5	45.8
Apiro Dam	C10AD298	80	110.49	80.1442	C33n	0.4	42.2	333.4	51.1	333.4	51.1	338.4	51.1
Apiro Dam	C10AD297	80	110.44	80.1482	C33n	343.1	51.4	309.6	50.7	309.6	50.7	314.6	50.7
Apiro Dam	C10AD296	80	110.4	80.1515	C33n	346.4	38	324.1	41.5	324.1	41.5	329.1	41.5
Apiro Dam	C10AD295	80	110.32	80.1579	C33n	350.9	35.3	330.2	41.2	330.2	41.2	335.2	41.2
Apiro Dam	C10AD294	80	110.26	80.1627	C33n	354.7	29.3	337.8	37.9	337.8	37.9	342.8	37.9
Apiro Dam	C09AD69	80	110.23	80.1651	C33n	347.9	47.1	317.5	49.9	317.5	49.9	322.5	49.9
Apiro Dam	C10AD293	80	110.2	80.1675	C33n	349.5	33.6	330.1	39.2	330.1	39.2	335.1	39.2
Apiro Dam	C10AD292	80	110.13	80.1731	C33n	352.9	34.6	332.5	41.5	332.5	41.5	337.5	41.5
Apiro Dam	C10AD291	80	110.07	80.1779	C33n	352.9	40.9	327.6	46.8	327.6	46.8	332.6	46.8
Apiro Dam	C09AD50	80	110.03	80.1812	C33n	8.8	49.5	333	60.9	333	60.9	338	60.9
Apiro Dam	C10AD290	80	109.99	80.1844	C33n	351.7	36	330.4	42.2	330.4	42.2	335.4	42.2
Apiro Dam	C10AD288	80	109.82	80.198	C33n	343.9	37.7	322.3	40.1	322.3	40.1	327.3	40.1
Apiro Dam	C09AD49	80	109.79	80.2004	C33n	358.9	31.9	340.1	42.3	340.1	42.3	345.1	42.3
Apiro Dam	C09AD48	80	109.75	80.2036	C33n	6.4	36.7	344.3	49.6	344.3	49.6	349.3	49.6
Apiro Dam	C10AD287	80	109.74	80.2044	C33n	348.2	33.1	329.2	38.2	329.2	38.2	334.2	38.2
Apiro Dam	C10AD286	80	109.59	80.2165	C33n	347.6	38.9	324.5	42.8	324.5	42.8	329.5	42.8
Apiro Dam	C09AD47	80	109.55	80.2197	C33n	356	52.4	317.8	57.4	317.8	57.4	322.8	57.4
Apiro Dam	C10AD285	80	109.51	80.2229	C33n	332.7	48.9	304.5	44.4	304.5	44.4	309.5	44.4
Apiro Dam	C10AD284	80	109.49	80.2245	C33n	351.5	35.3	330.8	41.5	330.8	41.5	335.8	41.5
Apiro Dam	C09AD46	80	109.47	80.2261	C33n	348.3	46.6	318.2	49.7	318.2	49.7	323.2	49.7
Apiro Dam	C10AD283	80	109.39	80.2325	C33n	355.4	37.5	332.6	45	332.6	45	337.6	45
Apiro Dam	C10AD282	80	109.29	80.2405	C33n	348.2	32.3	329.8	37.4	329.8	37.4	334.8	37.4
Apiro Dam	C10AD281	80	109.24	80.2446	C33n	349.5	33	330.5	38.7	330.5	38.7	335.5	38.7
Apiro Dam	C10AD280	80	109.2	80.2478	C33n	346.8	37.9	324.7	41.6	324.7	41.6	329.7	41.6
Apiro Dam	C10AD279	80	109.16	80.251	C33n	351.7	35.4	330.8	41.6	330.8	41.6	335.8	41.6
Apiro Dam	C10AD278	80	109.15	80.2518	C33n	348.1	38.9	325.1	43	325.1	43	330.1	43
Apiro Dam	C10AD277	80	109.12	80.2542	C33n	354.6	39.1	330.6	46.1	330.6	46.1	335.6	46.1
Apiro Dam	C10AD276	80	109.07	80.2582	C33n	352.7	38.7	329.2	44.9	329.2	44.9	334.2	44.9
Apiro Dam	C10AD275	80	109.03	80.2614	C33n	348.8	39.1	325.4	43.5	325.4	43.5	330.4	43.5
Apiro Dam	C09AD45	80	109.02	80.2622	C33n	359.3	43.1	331.3	51.8	331.3	51.8	336.3	51.8
Apiro Dam	C10AD274	80	108.97	80.2662	C33n	351.1	41.3	325.6	46.3	325.6	46.3	330.6	46.3
Apiro Dam	C10AD273	80	108.9	80.2718	C33n	0.2	43.4	332	52	332	52	337	52
Apiro Dam	C10AD272	80	108.86	80.2751	C33n	353.9	38	330.9	44.9	330.9	44.9	335.9	44.9
Apiro Dam	C10AD271	80	108.82	80.2783	C33n	358.4	38.2	334.9	46.9	334.9	46.9	339.9	46.9
Apiro Dam	C10AD270	80	108.79	80.2807	C33n	353.5	37.5	330.9	44.2	330.9	44.2	335.9	44.2
Apiro Dam	C10AD269	80	108.77	80.2823	C33n	353.7	37.2	331.4	44.1	331.4	44.1	336.4	44.1
Apiro Dam	C09AD44	80	108.75	80.2839	C33n	356.9	34.3	336.5	43.5	336.5	43.5	341.5	43.5
Apiro Dam	C10AD268	80	108.71	80.2871	C33n	347.9	39.8	324	43.7	324	43.7	329	43.7
Apiro Dam	C10AD267	80	108.67	80.2903	C33n	349.3	48.2	317.6	50.9	317.6	50.9	322.6	50.9
Apiro Dam	C10AD266	80	108.65	80.2919	C33n	348.5	45.4	319.8	48.4	319.8	48.4	324.8	48.4
Apiro Dam	C09AD68	80	108.6	80.2959	C33n	353	55.2	311.7	58	311.7	58	316.7	58
Apiro Dam	C09AD68	80	108.6	80.2959	C33n	349.9	54.4	310.7	56.1	310.7	56.1	315.7	56.1
Apiro Dam	C10AD263	80	108.49	80.3048	C33n	354.2	47	323.1	51.7	323.1	51.7	328.1	51.7
Apiro Dam	C10AD264	80	108.49	80.3048	C33n	3.9	47.4	331.2	56.2	331.2	56.2	336.2	56.2
Apiro Dam	C10AD262	80	108.47	80.3064	C33n	4	38.1	340.5	49	340.5	49	345.5	49
Apiro Dam	C10AD261	80	108.44	80.3088	C33n	7.6	39.7	342.8	51.8	342.8	51.8	347.8	51.8
Apiro Dam	C09AD43	80	108.42	80.3104	C33n	21.9	30.3	6.5	50	6.5	50	11.5	50
Apiro Dam	C10AD260	80	108.41	80.3112	C33n	24.1	48.8	350.8	66.1	350.8	66.1	355.8	66.1
Apiro Dam	C10AD259	80	108.37	80.3144	C33n	358.5	30.1	341	39.8	341	39.8	346	39.8
Apiro Dam	C10AD258	80	108.32	80.3184	C33n	3.5	8.5	357.2	22.4	357.2	22.4	362.2	22.4
Apiro Dam	C33n / C33r	NA	108.305	80.32	M07	NA	NA	NA	NA	NA	NA	NA	NA
Apiro Dam	C10AD257	80	108.29	80.3211	C33r	141.1	-44.7	119.4	-36	299.4	36	304.4	36
Apiro Dam	C10AD256	excluded	108.27	80.3232	excursion?	120.9	12	128.6	23	308.6	-23	313.6	-23
Apiro Dam	C10AD255	80	108.23	80.3274	C33r	160.3	-53.2	126	-50.4	306	50.4	311	50.4
Apiro Dam	C09AD42	excluded	108.22	80.3284	excursion?	256.7	-47.3	280.1	-70.3	100.1	70.3	105.1	70.3
Apiro Dam	C10AD254	80	108.19	80.3316	C33r	175.7	-56.8	131.9	-59.2	311.9	59.2	316.9	59.2
Apiro Dam	C10AD253	80	108.14	80.3368	C33r	167	-47.3	136.9	-48.8	316.9	48.8	321.9	48.8
Apiro Dam	C10AD251	80	108.06	80.3452	C33r	171.2	-26.7	156.1	-33.6	336.1	33.6	341.1	33.6
Apiro Dam	C10AD250	80	108.03	80.3484	C33r	146	-47.1	121.3	-39.9	301.3	39.9	306.3	39.9
Apiro Dam	C09AD41	80	107.98	80.3536	C33r	171.3	-38.6	147.9	-44.7	327.9	44.7	332.9	44.7
Apiro Dam	C10AD249	80	107.98	80.3536	C33r	161.5	-36.7	141.1	-37.8	321.1	37.8	326.1	37.8
Apiro Dam	C10AD248	80	107.95	80.3568	C33r	167.6	-27.9	152.1	-33	332.1	33	337.1	33
Apiro Dam	C10AD247	80	107.94	80.3578	C33r	169.9	-33.9	150.4	-39.2	330.4	39.2	335.4	39.2
Apiro Dam	C10AD246	80	107.9	80.362	C33r	155.5	-47.5	127.9	-44.1	307.9	44.1	312.9	44.1
Apiro Dam	C10AD245	80	107.86	80.3662	C33r	167.5	-39.9	143.8	-43.1	323.8	43.1	328.8	43.1
Apiro Dam	C10AD244	80	107.85	80.3673	C33r	159.7	-49.2	129.6	-47.1	309.6	47.1	314.6	47.1
Apiro Dam	C10AD243	80	107.83	80.3694	C33r	165.8	-20.6	154.5	-25.8	334.5	25.8	339.5	25.8
Apiro Dam	C09AD40	excluded	107.81	80.3715	C33r	139.2	-10.2	135.5	-5.8	315.5	5.8	320.5	5.8
Apiro Dam	C10AD242	excluded	107.8	80.3726	excursion?	64.3	-28.3	63.7	-2.2	243.7	2.2	248.7	2.2
Apiro Dam	C10AD241	80	107.77	80.3757	C33r	167.5	-25.9	153.1	-31.3	333.1	31.3	338.1	31.3
Apiro Dam	C10AD240	80	107.73	80.3799	C33r	177.6	-33.5	157.8	-42.3	337.8	42.3	342.8	42.3
Apiro Dam	C10AD239	80	107.68	80.3852	C33r	194.7	-42.7	167.4	-57.3	347.4	57.3	352.4	57.3
Apiro Dam	C09AD39	excluded	107.67	80.3862	rev. excurs?	16.5	32.8	358.4	50.4	178.4	-50.4	183.4	-50.4
Apiro Dam	C10AD238	excluded	107.66	80.3873	excursion?	123.9	24.1	137.6	32.5	317.6	-32.5	322.6	-32.5
Apiro Dam	C10AD237	80	107.63	80.3904	C33r	169.9	-29.1	153.5	-35.1	333.5	35.1	338.5	35.1
Apiro Dam	C10AD236	80	107.58	80.3957	C33r	151	-46	125.8	-41	305.8	41	310.8	41
Apiro Dam	C10AD235	80	107.43	80.4114	C33r	161	-40.3	138	-40.6	318	40.6	323	40.6
Apiro Dam	C09AD38	80	107.39	80.4156	C33r	158	-46.6	130.1	-45.3	310.1	45.3	315.1	45.3
Apiro Dam	C10AD234	80	107.34	80.4209	C33r	175.3	-40.1	150.5	-46.8	330.5	46.8	335.5	46.8
Apiro Dam	C10AD233	80	107.31	80.4241	C33r	176.8	-42.8	149.5	-49.6	329.5	49.6	334.5	49.6
Apiro Dam	C10AD232	80	107.29	80.4262	C33r	172.1	-43	145.1	-47.7	325.1	47.7	330.1	47.7
Apiro Dam	C10AD231	80	107.25	80.4304	C33r	156.7	-34.7	138.3	-34.1	318.3	34.1	323.3	34.1
Apiro Dam	C10AD230	80	107.21	80.4346	C33r	158	-33.4	140.2	-33.6	320.2	33.6	325.2	33.6
Apiro Dam	C10AD229	80	107.19	80.4367	C33r	167.6	-40.4	143.4	-43.6	323.4	43.6	328.4	43.6
Apiro Dam	C09AD37	80	107.18	80.4377	C33r	167.3	-22	155	-28.7	335	28.7	340	28.7
Apiro Dam	C10AD228	80	107.15	80.4409	C33r	170	-27.8	154.3	-34	334.3	34	339.3	34
Apiro Dam	C10AD227	80	107.1	80.4461	C33r	172.8	-25.2	158.5	-33	338.5	33	343.5	33
Apiro Dam	C10AD226	80	107.06	80.4503	C33r	170.1	-26.2	155.4	-32.7	335.4	32.7	340.4	32.7
Apiro Dam	C10AD225	80	107	80.4566	C33r	175.9	-37.5	153.1	-44.9	333.1	44.9	338.1	44.9
Apiro Dam	C10AD224	80	106.92	80.465	C33r	169.5	-31.1	151.9	-36.6	331.9	36.6	336.9	36.6
Apiro Dam	C09AD36	80	106.9	80.4672	C33r	167.4	-39.4	143.8	-43.5	323.8	43.5	328.8	43.5
Apiro Dam	C10AD223	80	106.87	80.4703	C33r	174.8	-51.2	138.9	-55	318.9	55	323.9	55
Apiro Dam	C10AD222	80	106.82	80.4756	C33r	173.5	-30.9	155.7	-38.2	335.7	38.2	340.7	38.2
Apiro Dam	C10AD221	80	106.78	80.4798	C33r	171.3	-30	154.2	-36.5	334.2	36.5	339.2	36.5
Apiro Dam	C10AD220	80	106.75	80.4829	C33r	171.8	-30.7	154.2	-37.3	334.2	37.3	339.2	37.3
Apiro Dam	C10AD219	80	106.69	80.4892	C33r	170.1	-33.7	150.6	-39.1	330.6	39.1	335.6	39.1
Apiro Dam	C10AD467	80	106.63	80.4955	C33r	167.7	-35.9	147.1	-39.4	327.1	39.4	332.1	39.4
Apiro Dam	C09AD35	80	106.62	80.4966	C33r	173.6	-37.6	150.8	-44.9	330.8	44.9	335.8	44.9
Apiro Dam	C10AD218	80	106.61	80.4976	C33r	168.7	-38.6	145.8	-42.6	325.8	42.6	330.8	42.6
Apiro Dam	C10AD466	80	106.59	80.4997	C33r	183.1	-30.7	165.2	-41.7	345.2	41.7	350.2	41.7
Apiro Dam	C10AD217	81	106.58	80.5008	C33r	173.5	-31.2	155.5	-38.5	335.5	38.5	340.5	38.5
Apiro Dam	C10AD216	81	106.56	80.5029	C33r	167.8	-32.2	149.6	-36.8	329.6	36.8	334.6	36.8
Apiro Dam	C10AD215	81	106.54	80.505	C33r	165.5	-30.9	148.4	-34.6	328.4	34.6	333.4	34.6
Apiro Dam	C10AD213	81	106.52	80.5071	C33r	173	-29.3	156.2	-36.6	336.2	36.6	341.2	36.6
Apiro Dam	C10AD214	81	106.52	80.5071	C33r	153.4	-38.9	132.8	-36.2	312.8	36.2	317.8	36.2
Apiro Dam	C10AD465.1	81	106.51	80.5081	C33r	177.2	-34	157.2	-41.9	337.2	41.9	342.2	41.9
Apiro Dam	C10AD465.2	81	106.51	80.5081	C33r	178.4	-32.9	159.1	-41.5	339.1	41.5	344.1	41.5
Apiro Dam	C10AD465.3	81	106.51	80.5081	C33r	177.6	-32.7	158.4	-41	338.4	41	343.4	41
Apiro Dam	C10AD465.4	81	106.51	80.5081	C33r	179.6	-34.4	159.1	-43.4	339.1	43.4	344.1	43.4
Apiro Dam	C10AD465.5	81	106.51	80.5081	C33r	177.8	-36.6	155.8	-44.3	335.8	44.3	340.8	44.3
Apiro Dam	C09AD34	81	106.5	80.5092	C33r	174.1	-35.5	152.9	-43.3	332.9	43.3	337.9	43.3
Apiro Dam	C09AD33	81	106.48	80.5113	C33r	184	-27.4	168.2	-40.5	348.2	40.5	353.2	40.5
Apiro Dam	C10AD464	81	106.46	80.5134	C33r	171.8	-31.7	153.7	-37.6	333.7	37.6	338.7	37.6
Apiro Dam	C10AD212	81	106.45	80.5144	C33r	171.2	-41.1	146.1	-45.7	326.1	45.7	331.1	45.7
Apiro Dam	C10AD211	81	106.4	80.5197	C33r	167.5	-33.7	148.3	-37.9	328.3	37.9	333.3	37.9
Apiro Dam	C10AD463	81	106.38	80.5218	C33r	170.3	-27.7	154.8	-33.5	334.8	33.5	339.8	33.5
Apiro Dam	C10AD210	81	106.35	80.525	C33r	170.9	-38	148.2	-43.1	328.2	43.1	333.2	43.1
Apiro Dam	C10AD462	81	106.31	80.5292	C33r	173.6	-29.8	156.6	-36.8	336.6	36.8	341.6	36.8
Apiro Dam	C10AD461	81	106.23	80.5376	C33r	164.3	-33.2	146	-35.6	326	35.6	331	35.6
Apiro Dam	C09AD32	81	106.2	80.5407	C33r	177.4	-25.5	162.7	-36.1	342.7	36.1	347.7	36.1
Apiro Dam	C10AD460	81	106.15	80.546	C33r	173.8	-35	153.2	-41.3	333.2	41.3	338.2	41.3
Apiro Dam	C10AD459	81	106.05	80.5565	C33r	169.3	-30.6	152.1	-35.6	332.1	35.6	337.1	35.6
Apiro Dam	C10AD458	81	105.99	80.5628	C33r	167.5	-28.8	151.6	-33.3	331.6	33.3	336.6	33.3
Apiro Dam	C09AD29	81	105.97	80.5649	C33r	168.7	-36	147.5	-41.3	327.5	41.3	332.5	41.3
Apiro Dam	C10AD457	81	105.86	80.5765	C33r	177.9	-31	160	-39.7	340	39.7	345	39.7
Apiro Dam	C09AD31	81	105.78	80.5849	C33r	173.4	-33.1	153.9	-41	333.9	41	338.9	41
Apiro Dam	C09AD28	81	105.76	80.587	C33r	174.4	-30.5	156.7	-39.2	336.7	39.2	341.7	39.2
Apiro Dam	C10AD456	81	105.73	80.5901	C33r	179.9	-35.1	158.8	-44	338.8	44	343.8	44
Apiro Dam	C09AD30	81	105.71	80.5922	C33r	176	-48.8	142.3	-54.8	322.3	54.8	327.3	54.8
Apiro Dam	C10AD455	81	105.68	80.5954	C33r	172.7	-35.5	151.9	-41.3	331.9	41.3	336.9	41.3
Apiro Dam	C10AD454	81	105.62	80.6017	C33r	180.9	-20.6	168.9	-31.9	348.9	31.9	353.9	31.9
Apiro Dam	C09AD27	81	105.54	80.6101	C33r	161.2	-32.8	143	-35.3	323	35.3	328	35.3
Apiro Dam	C10AD453	81	105.53	80.6111	C33r	176.5	-30.9	158.6	-38.9	338.6	38.9	343.6	38.9
Apiro Dam	C10AD452	81	105.45	80.6196	C33r	177.4	-28.5	161	-37.4	341	37.4	346	37.4
Apiro Dam	C10AD451	81	105.36	80.629	C33r	181.1	-33.7	161.2	-43.4	341.2	43.4	346.2	43.4
Apiro Dam	C09AD26	81	105.26	80.6395	C33r	170.2	-20.3	158.6	-28.4	338.6	28.4	343.6	28.4
Apiro Dam	C10AD450	81	105.23	80.6427	C33r	180.1	-18.8	169.1	-29.9	349.1	29.9	354.1	29.9
Apiro Dam	C10AD449	81	105.1	80.6563	C33r	170.6	-30.7	153.2	-36.2	333.2	36.2	338.2	36.2
Apiro Dam	C10AD448	81	105.03	80.6637	C33r	166.7	-34.2	147.4	-37.4	327.4	37.4	332.4	37.4
Apiro Dam	C09AD25	81	104.97	80.67	C33r	169.7	-29.8	152.7	-36.5	332.7	36.5	337.7	36.5
Apiro Dam	C10AD447	81	104.94	80.6732	C33r	174	-27.8	158.1	-35.3	338.1	35.3	343.1	35.3
Apiro Dam	C10AD446	excluded	104.83	80.6847	excursion?	219.8	-14.8	214.4	-39.2	34.4	39.2	39.4	39.2
Apiro Dam	C09AD24	81	104.8	80.6879	C33r	167.7	-21.4	155.7	-28.4	335.7	28.4	340.7	28.4
Apiro Dam	C10AD445	81	104.75	80.6931	C33r	166.6	-21.2	154.9	-26.2	334.9	26.2	339.9	26.2
Apiro Dam	C10AD444	81	104.69	80.6994	C33r	176.5	-26.4	161.3	-35.1	341.3	35.1	346.3	35.1
Apiro Dam	C09AD23	81	104.61	80.7078	C33r	161.7	-20.9	150.4	-25.2	330.4	25.2	335.4	25.2
Apiro Dam	C10AD443	81	104.59	80.7099	C33r	165.7	-8.5	160.4	-14.6	340.4	14.6	345.4	14.6
Apiro Dam	C10AD442.1	81	104.48	80.7215	C33r	174.5	-12.6	166.6	-22	346.6	22	351.6	22
Apiro Dam	C10AD442.2	81	104.48	80.7215	C33r	176	-16.3	166.3	-25.9	346.3	25.9	351.3	25.9
Apiro Dam	C10AD442.3	81	104.48	80.7215	C33r	172	-15.2	163.1	-23.3	343.1	23.3	348.1	23.3
Apiro Dam	C10AD442.4	81	104.48	80.7215	C33r	175.2	-17.4	165	-26.6	345	26.6	350	26.6
Apiro Dam	C10AD442.5	81	104.48	80.7215	C33r	171.8	-17	162	-24.8	342	24.8	347	24.8
Apiro Dam	C10AD441	81	104.39	80.731	C33r	167.8	-22.2	155.6	-27.6	335.6	27.6	340.6	27.6
Apiro Dam	C09AD22	81	104.33	80.7373	C33r	171.2	-39.7	147	-45.5	327	45.5	332	45.5
Apiro Dam	C10AD440	81	104.26	80.7446	C33r	172.3	-33.7	152.8	-39.5	332.8	39.5	337.8	39.5
Apiro Dam	C10AD439	81	104.14	80.7572	C33r	174	-18.3	163.4	-26.9	343.4	26.9	348.4	26.9
Apiro Dam	C10AD438	81	104.07	80.7646	C33r	172.1	-29.7	155.2	-36.1	335.2	36.1	340.2	36.1
Apiro Dam	C09AD21	81	104.03	80.7688	C33r	177.6	-35.9	156	-45.2	336	45.2	341	45.2
Apiro Dam	C09AD21	81	104.03	80.7688	C33r	174.5	-62.1	121.4	-62.7	301.4	62.7	306.4	62.7
Apiro Dam	C10AD437	81	104.01	80.7709	C33r	172.7	-27.9	156.9	-34.8	336.9	34.8	341.9	34.8
Apiro Dam	C10AD436	81	103.94	80.7783	C33r	166.8	-28.1	151.4	-32.3	331.4	32.3	336.4	32.3
Apiro Dam	C10AD434	81	103.93	80.7793	C33r	185.4	-24.9	171	-37.6	351	37.6	356	37.6
Apiro Dam	C10AD435	81	103.86	80.7867	C33r	181.1	-18.3	170.3	-29.9	350.3	29.9	355.3	29.9
Apiro Dam	C09AD20	81	103.85	80.7877	C33r	161.3	-18.4	151.3	-22.8	331.3	22.8	336.3	22.8
Apiro Dam	C10AD433	81	103.84	80.7888	C33r	177.1	-24.5	163	-33.6	343	33.6	348	33.6
Apiro Dam	C10AD432	81	103.75	80.7982	C33r	191.1	-20	179.6	-35.4	359.6	35.4	364.6	35.4
Apiro Dam	C10AD431	81	103.65	80.8087	C33r	184.7	-9.7	177.9	-23.5	357.9	23.5	362.9	23.5
Apiro Dam	C09AD18	81	103.62	80.8119	C33r	160.1	-34.5	141	-36.3	321	36.3	326	36.3
Apiro Dam	C10AD430	81	103.59	80.8151	C33r	169.4	-26.4	154.7	-32	334.7	32	339.7	32
Apiro Dam	C10AD429	81	103.51	80.8235	C33r	168.3	-36.6	147.2	-40.2	327.2	40.2	332.2	40.2
Apiro Dam	C09AD19	81	103.48	80.8266	C33r	167.1	-32.1	148.8	-37.3	328.8	37.3	333.8	37.3
Apiro Dam	C10AD428	81	103.45	80.8298	C33r	172	-30.4	154.7	-36.6	334.7	36.6	339.7	36.6
Apiro Dam	C10AD427	81	103.4	80.835	C33r	165.9	-33.6	147.1	-36.6	327.1	36.6	332.1	36.6
Apiro Dam	C10AD426	81	103.34	80.8413	C33r	167.7	-31.1	150.4	-35.2	330.4	35.2	335.4	35.2
Apiro Dam	C09AD17	81	103.3	80.8455	C33r	163.8	-21.9	151.8	-27	331.8	27	336.8	27
Apiro Dam	C09AD17	81	103.3	80.8455	C33r	141.9	-32.9	126.8	-27	306.8	27	311.8	27
Apiro Dam	C10AD424	81	103.2	80.856	C33r	162.6	-26.9	148.3	-29.4	328.3	29.4	333.3	29.4
Apiro Dam	C09AD16	81	103.11	80.8655	C33r	170.8	-21.4	158.7	-29.7	338.7	29.7	343.7	29.7
Apiro Dam	C10AD423	81	102.99	80.8781	C33r	169	-24.1	155.7	-29.8	335.7	29.8	340.7	29.8
Apiro Dam	C09AD15	81	102.92	80.8855	C33r	171.7	-39.5	147.6	-45.6	327.6	45.6	332.6	45.6
Apiro Dam	C09AD15	81	102.92	80.8855	C33r	144.1	-26.9	131.8	-22.7	311.8	22.7	316.8	22.7
Apiro Dam	C10AD421	81	102.92	80.8855	C33r	163.8	-28.1	148.7	-31	328.7	31	333.7	31
Apiro Dam	C10AD422	81	102.9	80.8876	C33r	172.4	-37.7	150	-43	330	43	335	43
Apiro Dam	C10AD420	81	102.83	80.8949	C33r	165.1	-24.4	151.9	-28.3	331.9	28.3	336.9	28.3
Apiro Dam	C10AD419	81	102.74	80.9044	C33r	164.7	-19.9	154	-24.3	334	24.3	339	24.3
Apiro Dam	C10AD418	81	102.67	80.9118	C33r	167	-21.7	155.2	-26.8	335.2	26.8	340.2	26.8
Apiro Dam	C09AD14	81	102.65	80.9139	C33r	170.3	-35.4	149.4	-41.6	329.4	41.6	334.4	41.6
Apiro Dam	C09AD14	81	102.65	80.9139	C33r	137.4	-25.2	127	-18.4	307	18.4	312	18.4
Apiro Dam	C10AD417	81	102.6	80.9191	C33r	164.7	-25.1	151.2	-28.7	331.2	28.7	336.2	28.7
Apiro Dam	C10AD416	81	102.49	80.9307	C33r	172.7	-29.7	155.8	-36.3	335.8	36.3	340.8	36.3
Apiro Dam	C10AD415.1	81	102.41	80.9391	C33r	171.2	-36.7	149.6	-41.6	329.6	41.6	334.6	41.6
Apiro Dam	C10AD415.2	81	102.41	80.9391	C33r	169.9	-30.2	152.9	-35.5	332.9	35.5	337.9	35.5
Apiro Dam	C10AD415.3	81	102.41	80.9391	C33r	172.8	-28	156.9	-34.9	336.9	34.9	341.9	34.9
Apiro Dam	C10AD415.4	81	102.41	80.9391	C33r	173.4	-27.2	157.9	-34.5	337.9	34.5	342.9	34.5
Apiro Dam	C10AD415.5	81	102.41	80.9391	C33r	170.6	-29.9	153.7	-35.6	333.7	35.6	338.7	35.6
Apiro Dam	C10AD414.1	81	102.29	80.9517	C33r	174.7	-34.5	154.4	-41.3	334.4	41.3	339.4	41.3
Apiro Dam	C10AD414.2	81	102.29	80.9517	C33r	164	-37.1	143	-38.7	323	38.7	328	38.7
Apiro Dam	C10AD414.3	81	102.29	80.9517	C33r	175.1	-38.9	151.5	-45.2	331.5	45.2	336.5	45.2
Apiro Dam	C10AD414.4	81	102.29	80.9517	C33r	163.5	-33.5	145.1	-35.5	325.1	35.5	330.1	35.5
Apiro Dam	C10AD414.5	81	102.29	80.9517	C33r	167.5	-29.8	151	-34	331	34	336	34
Apiro Dam	C10AD413	81	102.21	80.9601	C33r	142.9	-30.7	129.3	-24.2	309.3	24.2	314.3	24.2
Apiro Dam	C10AD412	81	102.09	80.9727	C33r	161.9	-32.6	144.2	-34	324.2	34	329.2	34
Apiro Dam	C10AD411	81	102.02	80.9801	C33r	163.7	-23.9	151	-27.3	331	27.3	336	27.3
Apiro Dam	C09AD13	81	102	80.9822	C33r	157.8	-20.1	147.3	-22.8	327.3	22.8	332.3	22.8
Apiro Dam	C09AD13	excluded	102	80.9822	excursion?	106.6	-42.5	94.6	-23.3	274.6	23.3	279.6	23.3
Apiro Dam	C10AD410	81	101.92	80.9906	C33r	161.3	-34.7	142.4	-35.6	322.4	35.6	327.4	35.6
Apiro Dam	C10AD409	81	101.82	81.0011	C33r	170.9	-30.1	153.9	-35.8	333.9	35.8	338.9	35.8
Apiro Dam	C09AD12	81	101.79	81.0042	C33r	166.1	-29.8	149.4	-34.9	329.4	34.9	334.4	34.9
Apiro Dam	C09AD12	excluded	101.79	81.0042	rev. excurs?	317.1	-9.6	322.4	-12.9	142.4	12.9	147.4	12.9
Apiro Dam	C10AD408	81	101.79	81.0042	C33r	173.6	-26.9	158.3	-34.3	338.3	34.3	343.3	34.3
Apiro Dam	C09AD11	81	101.77	81.0063	C33r	163.5	-20.2	152.4	-25.4	332.4	25.4	337.4	25.4
Apiro Dam	C09AD11	excluded	101.77	81.0063	rev. excurs?	64	-8.3	64.3	17.8	244.3	-17.8	249.3	-17.8
Apiro Dam	C10AD407	81	101.73	81.0106	C33r	163.6	-32	146.1	-34.2	326.1	34.2	331.1	34.2
Apiro Dam	C10AD406	81	101.67	81.0169	C33r	170.3	-31	152.8	-36.4	332.8	36.4	337.8	36.4
Apiro Dam	C10AD405	81	101.61	81.0232	C33r	177.3	-39.6	152.9	-46.6	332.9	46.6	337.9	46.6
Apiro Dam	C10AD404	81	101.51	81.0337	C33r	167.1	-26.3	152.7	-30.9	332.7	30.9	337.7	30.9
Apiro Dam	ARS-187.1	81	101.47	81.0379	C33r	168.4	-26.4	153.8	-32.2	333.8	32.2	338.8	32.2
Apiro Dam	ARS-186.2	81	101.41	81.0442	C33r	171.6	-27.3	156.4	-34.3	336.4	34.3	341.4	34.3
Apiro Dam	C10AD403.2	81	101.39	81.0463	C33r	169.3	-28.2	153.6	-33.5	333.6	33.5	338.6	33.5
Apiro Dam	C10AD403.3	81	101.39	81.0463	C33r	171.6	-30.9	154	-36.8	334	36.8	339	36.8
Apiro Dam	C10AD403.4	81	101.39	81.0463	C33r	170	-33.8	150.6	-38.6	330.6	38.6	335.6	38.6
Apiro Dam	C10AD403.5	81	101.39	81.0463	C33r	171.6	-37.5	149.4	-42.4	329.4	42.4	334.4	42.4
Apiro Dam	C10AD403.1	81	101.39	81.0463	C33r	166	-13.1	158.6	-18.7	338.6	18.7	343.6	18.7
Apiro Dam	ARS-185.1	81	101.33	81.0526	C33r	167	-25.1	153.3	-30.5	333.3	30.5	338.3	30.5
Apiro Dam	C09AD9	81	101.3	81.0558	C33r	177.7	-23.9	163.9	-34.8	343.9	34.8	348.9	34.8
Apiro Dam	ARS-184.1	81	101.29	81.0568	C33r	161.3	-20.2	150.7	-23.6	330.7	23.6	335.7	23.6
Apiro Dam	C10AD402	81	101.27	81.0589	C33r	175.3	-29.5	158.4	-37.3	338.4	37.3	343.4	37.3
Apiro Dam	ARS-183.1	81	101.27	81.0589	C33r	167.8	-28.8	151.9	-34.1	331.9	34.1	336.9	34.1
Apiro Dam	C09AD10	81	101.25	81.061	C33r	178.1	-17.2	167.8	-29	347.8	29	352.8	29
Apiro Dam	ARS-182.1	81	101.23	81.0631	C33r	162.7	-32.2	145.3	-34.7	325.3	34.7	330.3	34.7
Apiro Dam	ARS-181.1	81	101.19	81.0673	C33r	159.6	-37.1	139.3	-37.5	319.3	37.5	324.3	37.5
Apiro Dam	ARS-180.1	81	101.17	81.0694	C33r	159.8	-26	146.3	-28.1	326.3	28.1	331.3	28.1
Apiro Dam	ARS-179.1	81	101.16	81.0705	C33r	159.2	-28.5	144.3	-30	324.3	30	329.3	30
Apiro Dam	C10AD401	81	101.15	81.0715	C33r	171	-36	149.9	-40.9	329.9	40.9	334.9	40.9
Apiro Dam	ARS-178.2	81	101.12	81.0747	C33r	165.2	-36.3	144.7	-39.3	324.7	39.3	329.7	39.3
Apiro Dam	C09AD8	81	101.11	81.0757	C33r	169.2	-32.9	150.2	-39	330.2	39	335.2	39
Apiro Dam	ARS-177.2	81	101.07	81.0799	C33r	171.4	-27.5	156	-34.4	336	34.4	341	34.4
Apiro Dam	C10AD400	81	101.04	81.0831	C33r	162.3	-31.9	145.1	-33.5	325.1	33.5	330.1	33.5
Apiro Dam	ARS-176.1	81	101.02	81.0852	C33r	168.2	-37.8	146.3	-41.8	326.3	41.8	331.3	41.8
Apiro Dam	ARS-175.1	81	100.97	81.0904	C33r	166.6	-29.2	150.5	-33.9	330.5	33.9	335.5	33.9
Apiro Dam	ARS-174.1	81	100.92	81.0957	C33r	166.1	-31	149	-35.1	329	35.1	334	35.1
Apiro Dam	C09AD7	81	100.9	81.0978	C33r	169.2	-25.5	154.8	-32.6	334.8	32.6	339.8	32.6
Apiro Dam	C09AD7	81	100.9	81.0978	C33r	130.4	-32.4	117.6	-22.1	297.6	22.1	302.6	22.1
Apiro Dam	ARS-173.1	81	100.9	81.0978	C33r	172.4	-32.9	153.5	-39.5	333.5	39.5	338.5	39.5
Apiro Dam	ARS-172.1	81	100.86	81.102	C33r	180.7	-26.4	165.7	-37.5	345.7	37.5	350.7	37.5
Apiro Dam	ARS-171.1	81	100.8	81.1083	C33r	172.4	-35.2	152	-41.5	332	41.5	337	41.5
Apiro Dam	ARS-170.2	81	100.78	81.1104	C33r	161.9	-42.8	137.1	-43.2	317.1	43.2	322.1	43.2
Apiro Dam	ARS-169.1	81	100.75	81.1136	C33r	167	-24.2	153.8	-29.6	333.8	29.6	338.8	29.6
Apiro Dam	ARS-168.1	81	100.71	81.1178	C33r	166.2	-13.6	158.5	-19.9	338.5	19.9	343.5	19.9
Apiro Dam	C09AD6	81	100.7	81.1188	C33r	162.8	-18.5	152.7	-23.5	332.7	23.5	337.7	23.5
Apiro Dam	C09AD6	81	100.7	81.1188	C33r	126.8	-38.6	111.7	-26.2	291.7	26.2	296.7	26.2
Apiro Dam	ARS-167.1	81	100.68	81.1209	C33r	171.5	-27.1	156.3	-34.2	336.3	34.2	341.3	34.2
Apiro Dam	C09AD5	81	100.5	81.1398	C33r	161.1	-30	144.8	-32.9	324.8	32.9	329.8	32.9
Apiro Dam	C09AD5	excluded	100.5	81.1398	excursion?	96.6	-24.5	92.4	-3.6	272.4	3.6	277.4	3.6
Apiro Dam	ARS-166.1	81	100.5	81.1398	C33r	154.6	-28.4	140.4	-27.9	320.4	27.9	325.4	27.9
Apiro Dam	ARS-165.1	81	100.48	81.1419	C33r	150.7	-39.6	130.4	-35.8	310.4	35.8	315.4	35.8
Apiro Dam	C09AD4	81	100.47	81.143	C33r	170.9	-25.9	156.2	-33.6	336.2	33.6	341.2	33.6
Apiro Dam	C09AD4	excluded	100.47	81.143	excursion?	123.1	-50.9	102.2	-35.7	282.2	35.7	287.2	35.7
Apiro Dam	ARS-164.1	81	100.43	81.1472	C33r	177.8	-26.8	162.6	-36.6	342.6	36.6	347.6	36.6
Apiro Dam	ARS-163.1	81	100.36	81.1546	C33r	171.6	-37	149.9	-42.7	329.9	42.7	334.9	42.7
Apiro Dam	ARS-162.1	81	100.31	81.1598	C33r	167.7	-29	151.7	-34.1	331.7	34.1	336.7	34.1
Apiro Dam	ARS-161.1	81	100.27	81.164	C33r	168.1	-28.9	152.1	-34.3	332.1	34.3	337.1	34.3
Apiro Dam	ARS-160.1	81	100.23	81.1682	C33r	162.7	-33.4	144.4	-35.7	324.4	35.7	329.4	35.7
Apiro Dam	ARS-159.1	81	100.19	81.1724	C33r	159.6	-21.9	148.4	-24.4	328.4	24.4	333.4	24.4
Apiro Dam	C09AD3	81	100.17	81.1745	C33r	179	-35.9	157.3	-45.8	337.3	45.8	342.3	45.8
Apiro Dam	C09AD3	excluded	100.17	81.1745	excursion?	101.8	-35.8	93.4	-15.7	273.4	15.7	278.4	15.7
Apiro Dam	ARS-158.1	81	100.15	81.1766	C33r	165.8	-32.6	147.7	-36.4	327.7	36.4	332.7	36.4
Apiro Dam	ARS-157.1	81	100.11	81.1808	C33r	162.8	-29.6	146.9	-32.5	326.9	32.5	331.9	32.5
Apiro Dam	ARS-156.1	81	100.05	81.1871	C33r	167.3	-27.6	152.2	-32.7	332.2	32.7	337.2	32.7
Apiro Dam	ARS-155.1	81	100	81.1924	C33r	167.1	-22.4	154.9	-28.1	334.9	28.1	339.9	28.1
Apiro Dam	C09AD2	81	99.97	81.1955	C33r	158.1	-30.1	142.1	-31.7	322.1	31.7	327.1	31.7
Apiro Dam	C09AD2	excluded	99.97	81.1955	excursion?	62.4	-35.1	61.5	-8.9	241.5	8.9	246.5	8.9
Apiro Dam	ARS-154.1	excluded	99.97	81.1955	excursion?	112.1	-25.1	105.9	-8.3	285.9	8.3	290.9	8.3
Apiro Dam	C09AD1	81	99.87	81.2061	C33r	167.5	-34.3	147.7	-39.4	327.7	39.4	332.7	39.4
Apiro Dam	C09AD1	excluded	99.87	81.2061	excursion?	121	-40.8	106.2	-26.1	286.2	26.1	291.2	26.1
Apiro Dam	ARS-152.1	81	99.84	81.2092	C33r	165.7	-23.5	153	-28.5	333	28.5	338	28.5
Apiro Dam	ARS-151.1	81	99.8	81.2134	C33r	167.5	-28.1	152	-33.3	332	33.3	337	33.3
Apiro Dam	ARS-150.1	81	99.75	81.2187	C33r	161.9	-28.1	147	-30.8	327	30.8	332	30.8
Apiro Dam	ARS-148.2	excluded	99.65	81.2292	excursion?	126.8	26.2	141.3	32.9	321.3	-32.9	326.3	-32.9
Apiro Dam	ARS-147.1	81	99.63	81.2313	C33r	158.4	-19.8	148.3	-22.1	328.3	22.1	333.3	22.1
Apiro Dam	ARS-146.1	81	99.59	81.2355	C33r	158.1	-24.4	145.7	-25.9	325.7	25.9	330.7	25.9
Apiro Dam	ARS-145.1	81	99.56	81.2386	C33r	160.2	-47.2	131.9	-46	311.9	46	316.9	46
Apiro Dam	ARS-144.1	81	99.52	81.2428	C33r	161.8	-40.9	138.5	-41.6	318.5	41.6	323.5	41.6
Apiro Dam	ARS-143.2	81	99.48	81.247	C33r	165.2	-21.7	153.5	-26.6	333.5	26.6	338.5	26.6
Apiro Dam	ARS-142.1	81	99.45	81.2502	C33r	164.1	-33	145.9	-35.9	325.9	35.9	330.9	35.9
Apiro Dam	ARS-141.1	81	99.43	81.2523	C33r	163.3	-29.2	147.6	-32.4	327.6	32.4	332.6	32.4
Apiro Dam	C09AD51	excluded	99.42	81.2534	excursion?	107.5	-42.7	95.2	-23.7	275.2	23.7	280.2	23.7
Apiro Dam	C09AD51	excluded	99.42	81.2534	rev. excurs?	30.1	11.1	24.6	34.1	204.6	-34.1	209.6	-34.1
Apiro Dam	ARS-140.1	81	99.36	81.2597	C33r	155.6	-30.7	140	-30.4	320	30.4	325	30.4
Apiro Dam	ARS-139.1	81	99.34	81.2618	C33r	158.1	-38.8	136.9	-38.3	316.9	38.3	321.9	38.3
Apiro Dam	ARS-138.1	81	99.32	81.2639	C33r	154.8	-33.9	137.4	-32.7	317.4	32.7	322.4	32.7
Apiro Dam	ARS-137.1	81	99.26	81.2702	C33r	162	-26.6	147.9	-29.6	327.9	29.6	332.9	29.6
Apiro Dam	ARS-136.1	81	99.25	81.2712	C33r	164.4	-22.2	152.5	-26.8	332.5	26.8	337.5	26.8
Apiro Dam	ARS-135.1	81	99.21	81.2754	C33r	161.6	-21.1	150.6	-24.6	330.6	24.6	335.6	24.6
Apiro Dam	ARS-134.1	81	99.18	81.2786	C33r	161.5	-19.6	151.3	-23.2	331.3	23.2	336.3	23.2
Apiro Dam	ARS-133.1	81	99.16	81.2807	C33r	167	-25.5	153.1	-30.8	333.1	30.8	338.1	30.8
Apiro Dam	ARS-132.1	81	99.12	81.2849	C33r	178.1	-4.7	173.6	-16.8	353.6	16.8	358.6	16.8
Apiro Dam	ARS-131.1	81	99.07	81.2901	C33r	162	-20.2	151.4	-23.9	331.4	23.9	336.4	23.9
Apiro Dam	ARS-130.1	81	98.95	81.3028	C33r	138.9	-36.4	122.8	-28.3	302.8	28.3	307.8	28.3
Apiro Dam	ARS-128.1	81	98.93	81.3049	C33r	158.1	-21.7	147.1	-23.6	327.1	23.6	332.1	23.6
Apiro Dam	C09AD52	81	98.92	81.3059	C33r	161.4	-19.9	150.7	-24.3	330.7	24.3	335.7	24.3
Apiro Dam	C09AD52	excluded	98.92	81.3059	excursion?	110.3	-49.7	94.1	-30.9	274.1	30.9	279.1	30.9
Apiro Dam	ARS-129.1	81	98.89	81.3091	C33r	164.4	-26	150.4	-30.1	330.4	30.1	335.4	30.1
Apiro Dam	ARS-127.1	81	98.86	81.3122	C33r	157.3	-27.2	143.4	-28	323.4	28	328.4	28
Apiro Dam	ARS-126.1	81	98.79	81.3196	C33r	159.1	-21.6	148	-24	328	24	333	24
Apiro Dam	ARS-125.1	81	98.73	81.3259	C33r	172.2	-17.6	162.2	-26	342.2	26	347.2	26
Apiro Dam	ARS-124.1	81	98.64	81.3353	C33r	168.7	-20.1	157.6	-26.8	337.6	26.8	342.6	26.8
Apiro Dam	ARS-123.1	81	98.58	81.3416	C33r	169.3	-13.8	161.3	-21.3	341.3	21.3	346.3	21.3
Apiro Dam	ARS-122.1	81	98.53	81.3469	C33r	168.6	-16.7	159.1	-23.7	339.1	23.7	344.1	23.7
Apiro Dam	ARS-121.1	81	98.46	81.3543	C33r	170.8	-28.6	154.8	-35.1	334.8	35.1	339.8	35.1
Apiro Dam	C09AD53	81	98.43	81.3574	C33r	151.4	-24.1	139.6	-23.5	319.6	23.5	324.6	23.5
Apiro Dam	C09AD53	81	98.43	81.3574	C33r	150.4	-59.8	111.6	-52.1	291.6	52.1	296.6	52.1
Apiro Dam	ARS-120.2	81	98.4	81.3606	C33r	185.5	-22.3	172.9	-35.7	352.9	35.7	357.9	35.7
Apiro Dam	ARS-118.1	81	98.27	81.3742	C33r	167.2	-24.1	154.1	-29.6	334.1	29.6	339.1	29.6
Apiro Dam	ARS-117.1	81	98.22	81.3795	C33r	167.7	-28.8	151.9	-33.9	331.9	33.9	336.9	33.9
Apiro Dam	ARS-116.1	81	98.19	81.3826	C33r	166.4	-32.4	148.4	-36.5	328.4	36.5	333.4	36.5
Apiro Dam	ARS-115.1	81	98.15	81.3868	C33r	163.5	-33.5	145.1	-36.2	325.1	36.2	330.1	36.2
Apiro Dam	ARS-114.2	81	98.11	81.391	C33r	164.7	-31.2	147.7	-34.7	327.7	34.7	332.7	34.7
Apiro Dam	ARS-113.1	excluded	98.07	81.3952	excursion?	134.3	-64.8	98.6	-50.1	278.6	50.1	283.6	50.1
Apiro Dam	C09AD54	81	97.97	81.4058	C33r	165.4	-21.3	153.7	-27.2	333.7	27.2	338.7	27.2
Apiro Dam	C09AD54	81	97.97	81.4058	C33r	138.5	-37.7	121.3	-29.9	301.3	29.9	306.3	29.9
Apiro Dam	ARS-110.1	81	97.91	81.4121	C33r	165.4	-31.7	147.9	-35.4	327.9	35.4	332.9	35.4
Apiro Dam	ARS-109.1	81	97.88	81.4152	C33r	164.3	-27.4	149.5	-31.3	329.5	31.3	334.5	31.3
Apiro Dam	ARS-108.1	81	97.85	81.4184	C33r	155.7	-35.7	137	-34.6	317	34.6	322	34.6
Apiro Dam	ARS-107.2	81	97.81	81.4226	C33r	165.8	-34.9	146.2	-38.3	326.2	38.3	331.2	38.3
Apiro Dam	ARS-106.1	excluded	97.76	81.4278	excursion?	84	-26.5	81.2	-2.6	261.2	2.6	266.2	2.6
Apiro Dam	ARS-105.1	81	97.73	81.431	C33r	152.7	-48.7	125.1	-44.1	305.1	44.1	310.1	44.1
Apiro Dam	ARS-104.1	81	97.66	81.4383	C33r	164.8	-25.7	151	-30	331	30	336	30
Apiro Dam	ARS-103.1	81	97.62	81.4425	C33r	161.2	-43	136.2	-43	316.2	43	321.2	43
Apiro Dam	ARS-102.1	81	97.58	81.4467	C33r	162.6	-33.8	144.2	-36	324.2	36	329.2	36
Apiro Dam	ARS-101.1	81	97.56	81.4488	C33r	162.9	-29.6	146.9	-32.6	326.9	32.6	331.9	32.6
Apiro Dam	ARS-100.1	81	97.51	81.4541	C33r	164	-35.7	144.1	-38.2	324.1	38.2	329.1	38.2
Apiro Dam	C09AD55	81	97.43	81.4625	C33r	161.1	-27.6	146.2	-30.8	326.2	30.8	331.2	30.8
Apiro Dam	C09AD55	81	97.43	81.4625	C33r	152.8	-45.9	126.7	-42.5	306.7	42.5	311.7	42.5
Apiro Dam	ARS1-99.1	81	97.43	81.4625	C33r	171.6	-32.8	152.8	-39.1	332.8	39.1	337.8	39.1
Apiro Dam	ARS1-98.1	81	97.41	81.4646	C33r	169	-38.5	146.4	-42.8	326.4	42.8	331.4	42.8
Apiro Dam	ARS1-97.1	81	97.38	81.4678	C33r	172.5	-33.1	153.5	-39.7	333.5	39.7	338.5	39.7
Apiro Dam	ARS1-96.1	81	97.36	81.4699	C33r	179.9	-32.9	160.7	-42.8	340.7	42.8	345.7	42.8
Apiro Dam	ARS1-95.1	81	97.34	81.472	C33r	163.7	-27.8	148.7	-31.4	328.7	31.4	333.7	31.4
Apiro Dam	ARS1-94.1	81	97.3	81.4762	C33r	159.5	-22.1	148.1	-24.5	328.1	24.5	333.1	24.5
Apiro Dam	ARS1-93.1	81	97.26	81.4804	C33r	163	-28.6	147.6	-31.7	327.6	31.7	332.6	31.7
Apiro Dam	ARS1-92.1	81	97.22	81.4846	C33r	159.6	-22.1	148.2	-24.5	328.2	24.5	333.2	24.5
Apiro Dam	ARS1-91.1	81	97.19	81.4877	C33r	159.2	-23.4	147.2	-25.5	327.2	25.5	332.2	25.5
Apiro Dam	C09AD56	82	97.06	81.5014	C33r	168.1	-46.3	138.4	-49.4	318.4	49.4	323.4	49.4
Apiro Dam	ARS1-89.1	82	96.97	81.5109	C33r	155.3	-25	142.9	-25.2	322.9	25.2	327.9	25.2
Apiro Dam	ARS1-88.1	82	96.94	81.514	C33r	194.8	-28.2	179.5	-44.7	359.5	44.7	364.5	44.7
Apiro Dam	ARS1-87.1	82	96.93	81.5151	C33r	165.7	-22.9	153.3	-27.9	333.3	27.9	338.3	27.9
Apiro Dam	ARS1-86.1	82	96.88	81.5203	C33r	166.3	-25.1	152.6	-30.2	332.6	30.2	337.6	30.2
Apiro Dam	ARS1-85.1	82	96.87	81.5214	C33r	166.5	-35.9	146.2	-39.5	326.2	39.5	331.2	39.5
Apiro Dam	ARS1-84.1	82	96.84	81.5245	C33r	165.8	-20.4	154.8	-25.8	334.8	25.8	339.8	25.8
Apiro Dam	ARS1-82.1	82	96.8	81.5287	C33r	162.7	-25.3	149.3	-28.8	329.3	28.8	334.3	28.8
Apiro Dam	ARS1-81.1	82	96.78	81.5308	C33r	171.2	-30.8	153.7	-37.3	333.7	37.3	338.7	37.3
Apiro Dam	ARS1-80.1	82	96.75	81.534	C33r	175.4	-39.8	151.1	-46.7	331.1	46.7	336.1	46.7
Apiro Dam	ARS1-79.1	82	96.72	81.5371	C33r	168.9	-36	148.2	-40.7	328.2	40.7	333.2	40.7
Apiro Dam	ARS1-78.2	82	96.71	81.5382	C33r	168.9	-33.4	150	-38.4	330	38.4	335	38.4
Apiro Dam	ARS1-77.1	82	96.67	81.5424	C33r	172.2	-28	156.5	-35.3	336.5	35.3	341.5	35.3
Apiro Dam	ARS1-76.1	82	96.64	81.5455	C33r	169.6	-19.7	158.6	-26.8	338.6	26.8	343.6	26.8
Apiro Dam	ARS1-75.1	82	96.62	81.5477	C33r	170.6	-29.9	153.8	-36.2	333.8	36.2	338.8	36.2
Apiro Dam	ARS1-74.1	82	96.58	81.5519	C33r	174.1	-29.2	157.6	-37.1	337.6	37.1	342.6	37.1
Apiro Dam	ARS1-73.2	82	96.53	81.5571	C33r	167.2	-23.2	154.5	-28.9	334.5	28.9	339.5	28.9
Apiro Dam	ARS1-72.1	82	96.49	81.5613	C33r	171.7	-19.7	160.5	-27.7	340.5	27.7	345.5	27.7
Apiro Dam	ARS1-71.1	82	96.47	81.5634	C33r	164.5	-35.8	144.5	-38.5	324.5	38.5	329.5	38.5
Apiro Dam	ARS1-70.1	82	96.45	81.5655	C33r	157.9	-0.8	156.6	-4.8	336.6	4.8	341.6	4.8
Apiro Dam	ARS1-69.1	82	96.44	81.5666	C33r	167.5	-32.4	149.3	-37	329.3	37	334.3	37
Apiro Dam	C09AD57	82	96.41	81.5697	C33r	172	-25.2	157.6	-33.5	337.6	33.5	342.6	33.5
Apiro Dam	ARS1-68.1	82	96.4	81.5708	C33r	154.9	-9.8	149.9	-11.6	329.9	11.6	334.9	11.6
Apiro Dam	ARS1-66.1	82	96.36	81.575	C33r	124.6	-34.7	112.4	-21.4	292.4	21.4	297.4	21.4
Apiro Dam	ARS1-65.1	82	96.35	81.576	C33r	173.6	-33.8	154.1	-40.8	334.1	40.8	339.1	40.8
Apiro Dam	ARS1-64.2	82	96.3	81.5813	C33r	172.2	-36.2	151	-42.3	331	42.3	336	42.3
Apiro Dam	ARS1-63.1	82	96.26	81.5855	C33r	155.9	-30.8	140.1	-30.5	320.1	30.5	325.1	30.5
Apiro Dam	ARS1-62.1	82	96.22	81.5897	C33r	158.6	-37.6	138.2	-37.5	318.2	37.5	323.2	37.5
Apiro Dam	ARS1-61.2	82	96.17	81.5949	C33r	160.3	-31.7	143.5	-33.3	323.5	33.3	328.5	33.3
Apiro Dam	ARS1-60.1	82	96.15	81.5971	C33r	147.6	-18.7	139.3	-16.3	319.3	16.3	324.3	16.3
Apiro Dam	ARS1-59.1	82	96.11	81.6013	C33r	169.7	-32.7	151.1	-38.2	331.1	38.2	336.1	38.2
Apiro Dam	ARS1-58.1	82	96.09	81.6034	C33r	160.7	-25.9	147.1	-28.4	327.1	28.4	332.1	28.4
Apiro Dam	ARS1-57.1	excluded	96.06	81.6065	excursion?	219.5	-66	126	-81.7	306	81.7	311	81.7
Apiro Dam	ARS1-56.1	82	96.02	81.6107	C33r	150.5	-37.5	131.5	-33.9	311.5	33.9	316.5	33.9
Apiro Dam	C09AD58	82	95.99	81.6139	C33r	168.5	-30.4	151.3	-36.5	331.3	36.5	336.3	36.5
Apiro Dam	ARS1-55.2	82	95.99	81.6139	C33r	155.7	-22.5	144.5	-23.2	324.5	23.2	329.5	23.2
Apiro Dam	ARS1-54.1	82	95.95	81.6181	C33r	161.8	-38.6	140.1	-39.7	320.1	39.7	325.1	39.7
Apiro Dam	ARS1-53.1	82	95.91	81.6223	C33r	169.1	-34.6	149.5	-39.5	329.5	39.5	334.5	39.5
Apiro Dam	ARS1-52.1	82	95.88	81.6254	C33r	154.4	-34.5	136.7	-33.1	316.7	33.1	321.7	33.1
Apiro Dam	ARS1-51.1	82	95.87	81.6265	C33r	156	-36	137	-35	317	35	322	35
Apiro Dam	ARS1-50.1	82	95.84	81.6296	C33r	150.7	-50	122.5	-44.4	302.5	44.4	307.5	44.4
Apiro Dam	ARS1-48.2	82	95.82	81.6317	C33r	167.5	-27.9	152.2	-33.1	332.2	33.1	337.2	33.1
Apiro Dam	ARS1-49.1	82	95.81	81.6328	C33r	151	-43.4	128	-39.1	308	39.1	313	39.1
Apiro Dam	ARS1-47.1	82	95.79	81.6349	C33r	163.4	-36.1	143.3	-38.4	323.3	38.4	328.3	38.4
Apiro Dam	ARS1-46.1	82	95.76	81.638	C33r	166.8	-31.1	149.6	-35.6	329.6	35.6	334.6	35.6
Apiro Dam	ARS1-45.1	82	95.73	81.6412	C33r	158.6	-30.8	142.5	-31.7	322.5	31.7	327.5	31.7
Apiro Dam	ARS1-44.2	82	95.69	81.6454	C33r	155.9	-35.2	137.5	-34.3	317.5	34.3	322.5	34.3
Apiro Dam	ARS1-43.1	82	95.66	81.6486	C33r	163.5	-33.4	145.2	-36.1	325.2	36.1	330.2	36.1
Apiro Dam	ARS1-42.1	82	95.62	81.6528	C33r	167.6	-31.5	150.1	-36.2	330.1	36.2	335.1	36.2
Apiro Dam	ARS1-41.1	82	95.58	81.657	C33r	157.7	-30.2	142.1	-30.7	322.1	30.7	327.1	30.7
Apiro Dam	ARS1-40.1	82	95.55	81.6601	C33r	171.6	-29.2	155.2	-36.1	335.2	36.1	340.2	36.1
Apiro Dam	ARS1-39.1	82	95.52	81.6633	C33r	166.8	-30.9	149.6	-35.4	329.6	35.4	334.6	35.4
Apiro Dam	C09AD59	82	95.5	81.6654	C33r	172.6	-31.9	154	-39.6	334	39.6	339	39.6
Apiro Dam	ARS1-38.1	82	95.49	81.6664	C33r	165.2	-24.5	151.9	-29.1	331.9	29.1	336.9	29.1
Apiro Dam	ARS1-37.1	82	95.44	81.6717	C33r	164.2	-28	149.1	-31.8	329.1	31.8	334.1	31.8
Apiro Dam	ARS1-35.1	82	95.33	81.6832	C33r	154.1	-32.1	137.8	-30.8	317.8	30.8	322.8	30.8
Apiro Dam	ARS1-34.2	82	95.28	81.6885	C33r	159.9	-32.3	142.7	-33.6	322.7	33.6	327.7	33.6
Apiro Dam	ARS1-36.1	82	95.27	81.6895	C33r	155	-31	139.3	-30.3	319.3	30.3	324.3	30.3
Apiro Dam	ARS1-33.1	82	95.24	81.6927	C33r	161.3	-27.5	146.8	-30	326.8	30	331.8	30
Apiro Dam	ARS1-32.1	82	95.2	81.6969	C33r	159.5	-27.6	145.2	-29.4	325.2	29.4	330.2	29.4
Apiro Dam	ARS1-31.1	82	95.15	81.7022	C33r	166.7	-28.7	151	-33.4	331	33.4	336	33.4
Apiro Dam	ARS1-30.1	82	95.11	81.7064	C33r	169	-19.4	158.3	-26.3	338.3	26.3	343.3	26.3
Apiro Dam	ARS1-29.2	82	95.07	81.7106	C33r	170.6	-14.3	162.2	-22.4	342.2	22.4	347.2	22.4
Apiro Dam	C09AD60	82	95.02	81.7158	C33r	178.7	-36	156.9	-45.8	336.9	45.8	341.9	45.8
Apiro Dam	C09AD61	82	94.97	81.7211	C33r	171.1	-24.6	157.1	-32.7	337.1	32.7	342.1	32.7
Apiro Dam	ARS1-28.1	82	94.96	81.7221	C33r	167	-21.6	155.3	-27.4	335.3	27.4	340.3	27.4
Apiro Dam	ARS1-27.1	82	94.9	81.7284	C33r	170.1	-22.6	157.6	-29.6	337.6	29.6	342.6	29.6
Apiro Dam	ARS1-26.1	82	94.76	81.7431	C33r	165.5	-23.4	152.9	-28.2	332.9	28.2	337.9	28.2
Apiro Dam	ARS1-25.1	82	94.72	81.7474	C33r	166.9	-28.6	151.2	-33.5	331.2	33.5	336.2	33.5
Apiro Dam	ARS1-24.1	82	94.69	81.7505	C33r	171.2	-28	155.5	-34.8	335.5	34.8	340.5	34.8
Apiro Dam	ARS1-23.1	82	94.66	81.7537	C33r	167.6	-27.5	152.5	-32.7	332.5	32.7	337.5	32.7
Apiro Dam	ARS1-22.1	82	94.5	81.7705	C33r	155.8	-39.1	134.8	-37.6	314.8	37.6	319.8	37.6
Apiro Dam	ARS1-21.1	82	94.44	81.7768	C33r	161.9	-29.1	146.4	-31.7	326.4	31.7	331.4	31.7
Apiro Dam	C09AD62	82	94.42	81.7789	C33r	158.4	-42.2	134.1	-41.9	314.1	41.9	319.1	41.9
Apiro Dam	C09AD62	82	94.42	81.7789	C33r	135.8	-56.5	106.3	-44.5	286.3	44.5	291.3	44.5
Apiro Dam	ARS1-19.2	82	94.33	81.7883	C33r	161.1	-37.5	140.4	-38.5	320.4	38.5	325.4	38.5
Apiro Dam	ARS1-20.1	82	94.28	81.7936	C33r	165.2	-31.9	147.6	-35.6	327.6	35.6	332.6	35.6
Apiro Dam	ARS1-18.1	82	94.22	81.7999	C33r	162.5	-39.4	140.1	-40.7	320.1	40.7	325.1	40.7
Apiro Dam	ARS1-17.1	excluded	94.18	81.8041	excursion?	153.6	6.6	156	3.7	336	-3.7	341	-3.7
Apiro Dam	ARS1-16.1	82	94.13	81.8094	C33r	174.1	-57.6	130	-59.3	310	59.3	315	59.3
Apiro Dam	ARS1-15.1	82	94.05	81.8178	C33r	175.2	-25.2	161	-34.1	341	34.1	346	34.1
Apiro Dam	ARS1-14.1	excluded	94	81.823	excursion?	141.8	8.5	146.2	10.6	326.2	-10.6	331.2	-10.6
Apiro Dam	C09AD63	82	93.95	81.8283	C33r	170.1	-30.9	152.3	-37.7	332.3	37.7	337.3	37.7
Apiro Dam	C09AD63	82	93.95	81.8283	C33r	153.1	-61.2	111.3	-53.9	291.3	53.9	296.3	53.9
Apiro Dam	ARS1-13.1	82	93.94	81.8293	C33r	170.6	-39.1	147.4	-43.9	327.4	43.9	332.4	43.9
Apiro Dam	ARS1-12.1	82	93.9	81.8335	C33r	168.2	-23.4	155.4	-29.5	335.4	29.5	340.4	29.5
Apiro Dam	ARS1-11.1	82	93.84	81.8398	C33r	167.6	-42.7	141.9	-45.6	321.9	45.6	326.9	45.6
Apiro Dam	ARS1-9.1	82	93.71	81.8535	C33r	173.6	-42.8	147	-48.3	327	48.3	332	48.3
Apiro Dam	ARS1-8.1	82	93.7	81.8546	C33r	168.3	-38.7	145.7	-42.6	325.7	42.6	330.7	42.6
Apiro Dam	ARS1-7.1	82	93.66	81.8588	C33r	170.9	-52.4	134.8	-54.5	314.8	54.5	319.8	54.5
Apiro Dam	C09AD64	82	93.62	81.863	C33r	184.2	-34.4	163.6	-46.8	343.6	46.8	348.6	46.8
Apiro Dam	ARS1-6.1	82	93.6	81.8651	C33r	167.4	-43.1	141.3	-45.8	321.3	45.8	326.3	45.8
Apiro Dam	ARS1-5.1	82	93.56	81.8693	C33r	168.4	-15.3	159.7	-22.3	339.7	22.3	344.7	22.3
Apiro Dam	ARS1-2.1	82	93.38	81.8882	C33r	144.7	-18.2	137	-14.6	317	14.6	322	14.6
Apiro Dam	ARS1-3.1	82	93.31	81.8956	C33r	175	-16	165.7	-25.8	345.7	25.8	350.7	25.8
Apiro Dam	ARS1-1.1	82	93.28	81.8987	C33r	178.3	-23.6	165	-34	345	34	350	34
Apiro Dam	C09AD65	82	92.88	81.9408	C33r	170.1	-34.9	149.6	-41.1	329.6	41.1	334.6	41.1
Apiro Dam	C09AD66	82	92.58	81.9723	C33r	169.6	-34.2	149.6	-40.2	329.6	40.2	334.6	40.2
Apiro Dam	C09AD99	82	92.35	81.9965	C33r	161.4	-32.8	143.3	-35.4	323.3	35.4	328.3	35.4
Apiro Dam	C10AD198	82	92.13	82.0196	C33r	166.8	-35.3	146.9	-38.9	326.9	38.9	331.9	38.9
Apiro Dam	C09AD67	82	92.05	82.028	C33r	158.3	-31.9	141.2	-33.3	321.2	33.3	326.2	33.3
Apiro Dam	C10AD197	82	92.02	82.0311	C33r	156.4	-29.1	141.7	-29.2	321.7	29.2	326.7	29.2
Apiro Dam	C09AD100	82	91.97	82.0364	C33r	142.7	-38.5	124.2	-32.2	304.2	32.2	309.2	32.2
Apiro Dam	C10AD196	82	91.91	82.0427	C33r	153.3	-24.8	141.3	-24	321.3	24	326.3	24
Apiro Dam	C10AD195	82	91.77	82.0574	C33r	127.9	-34	115.4	-21.8	295.4	21.8	300.4	21.8
Apiro Dam	C10AD194	82	91.69	82.0658	C33r	146.6	-36.5	129.1	-31.3	309.1	31.3	314.1	31.3
Apiro Dam	C10AD193	82	91.57	82.0784	C33r	151.7	-0.5	151.2	-1.6	331.2	1.6	336.2	1.6
Apiro Dam	C09AD101	82	91.56	82.0795	C33r	175.1	-42.1	148.4	-49.2	328.4	49.2	333.4	49.2
Apiro Dam	C10AD192	82	91.55	82.0805	C33r	151.1	-17.2	143.2	-16.3	323.2	16.3	328.2	16.3
Apiro Dam	C10AD191	82	91.48	82.0879	C33r	163.5	-29.5	147.6	-32.6	327.6	32.6	332.6	32.6
Apiro Dam	C10AD190	82	91.44	82.0921	C33r	167.3	-32.2	149.4	-36.5	329.4	36.5	334.4	36.5
Apiro Dam	C10AD189	82	91.39	82.0974	C33r	164.5	-30.7	147.8	-34.1	327.8	34.1	332.8	34.1
Apiro Dam	C10AD188	82	91.34	82.1026	C33r	165.8	-23.5	153.1	-28.4	333.1	28.4	338.1	28.4
Apiro Dam	C10AD187	82	91.27	82.11	C33r	167	-31.7	149.4	-36	329.4	36	334.4	36
Apiro Dam	C10AD186	82	91.23	82.1142	C33r	164.7	-34	145.9	-36.9	325.9	36.9	330.9	36.9
Apiro Dam	C10AD185	82	91.14	82.1236	C33r	164.5	-30.5	148	-33.8	328	33.8	333	33.8
Apiro Dam	C09AD102	82	91.08	82.1299	C33r	168.8	-30.3	151.6	-36.6	331.6	36.6	336.6	36.6
Apiro Dam	C10AD184	82	91.06	82.132	C33r	164.9	-38.4	143	-40.8	323	40.8	328	40.8
Apiro Dam	C10AD183	82	90.99	82.1394	C33r	164.2	-32.9	146.2	-35.8	326.2	35.8	331.2	35.8
Apiro Dam	C10AD182	82	90.93	82.1457	C33r	166	-41.4	141.6	-43.6	321.6	43.6	326.6	43.6
Apiro Dam	C10AD181	82	90.88	82.151	C33r	161	-34	142.6	-35.3	322.6	35.3	327.6	35.3
Apiro Dam	C10AD180	82	90.78	82.1615	C33r	161.8	-24.9	148.8	-27.8	328.8	27.8	333.8	27.8
Apiro Dam	C10AD179	82	90.7	82.1699	C33r	158.3	-36.6	138.6	-36.3	318.6	36.3	323.6	36.3
Apiro Dam	C10AD177	82	90.68	82.172	C33r	172.5	-39.3	149	-44.8	329	44.8	334	44.8
Apiro Dam	C10AD176	82	90.61	82.1793	C33r	162	-33.2	144	-35.1	324	35.1	329	35.1
Apiro Dam	C09AD103	82	90.57	82.1835	C33r	161.8	-31.5	144.5	-34.4	324.5	34.4	329.5	34.4
Apiro Dam	C10AD178	82	90.57	82.1835	C33r	162.5	-37.7	141.4	-39	321.4	39	326.4	39
Apiro Dam	C10AD175	82	90.53	82.1878	C33r	152.9	-35.2	135	-32.8	315	32.8	320	32.8
Apiro Dam	C10AD174	82	90.43	82.1983	C33r	151.3	-33.2	134.9	-30.5	314.9	30.5	319.9	30.5
Apiro Dam	C10AD173	82	90.33	82.2088	C33r	164.2	-37.8	142.8	-39.9	322.8	39.9	327.8	39.9
Apiro Dam	C10AD172	82	90.26	82.2161	C33r	168.9	-28.9	152.9	-34.4	332.9	34.4	337.9	34.4
Apiro Dam	C09AD104	82	90.13	82.2298	C33r	165.7	-19.9	154.6	-26.1	334.6	26.1	339.6	26.1
Apiro Dam	C10AD171	82	90.09	82.234	C33r	168.1	-29.4	151.9	-34.5	331.9	34.5	336.9	34.5
Apiro Dam	C10AD170	82	89.94	82.2498	C33r	160.2	-27.4	146	-29.3	326	29.3	331	29.3
Apiro Dam	C10AD169	82	89.86	82.2582	C33r	171.2	-18	161.1	-25.8	341.1	25.8	346.1	25.8
Apiro Dam	C09AD105	82	89.77	82.2676	C33r	161.3	-22.4	149.3	-26.4	329.3	26.4	334.3	26.4
Apiro Dam	C10AD168	82	89.72	82.2729	C33r	164.8	-25.9	150.9	-30	330.9	30	335.9	30
Apiro Dam	C10AD167	82	89.64	82.2813	C33r	175.5	-21.7	163.2	-30.9	343.2	30.9	348.2	30.9
Apiro Dam	C10AD166	82	89.55	82.2908	C33r	171.6	-28.7	155.5	-35.4	335.5	35.4	340.5	35.4
Apiro Dam	C10AD165	82	89.44	82.3023	C33r	170.5	-30.7	153.3	-36.7	333.3	36.7	338.3	36.7
Apiro Dam	C10AD164	82	89.26	82.3212	C33r	146.5	-36.5	129	-31.3	309	31.3	314	31.3
Apiro Dam	C10AD163	82	89.18	82.3296	C33r	177.3	-26.3	162.4	-35.8	342.4	35.8	347.4	35.8
Apiro Dam	C09AD106	82	89.14	82.3339	C33r	170.9	-25.7	156.3	-33.4	336.3	33.4	341.3	33.4
Apiro Dam	C10AD162	82	89.12	82.336	C33r	170.1	-38.7	147.3	-43.3	327.3	43.3	332.3	43.3
Apiro Dam	C10AD161	82	88.96	82.3528	C33r	160.2	-27.6	145.8	-29.5	325.8	29.5	330.8	29.5
Apiro Dam	C10AD160	82	88.87	82.3622	C33r	171	-22.9	158.2	-30.1	338.2	30.1	343.2	30.1
Apiro Dam	C10AD159	82	88.7	82.3801	C33r	164.9	-21.9	153.2	-26.5	333.2	26.5	338.2	26.5
Apiro Dam	C10AD158	82	88.63	82.3875	C33r	168.4	-23.2	155.7	-29.2	335.7	29.2	340.7	29.2
Apiro Dam	C09AD107	82	88.62	82.3885	C33r	161.3	-21	150	-25.1	330	25.1	335	25.1
Apiro Dam	C10AD157	82	88.54	82.3969	C33r	178.1	-30.1	160.8	-39.5	340.8	39.5	345.8	39.5
Apiro Dam	C10AD156	82	88.46	82.4053	C33r	174.7	-25.9	160.1	-34.3	340.1	34.3	345.1	34.3
Apiro Dam	C10AD155	82	88.43	82.4085	C33r	178	-23.6	164.6	-33.7	344.6	33.7	349.6	33.7
Apiro Dam	C09AD108	82	88.38	82.4137	C33r	172	-18.6	161.1	-27.7	341.1	27.7	346.1	27.7
Apiro Dam	C10AD154	82	88.34	82.4179	C33r	170	-9.6	163.9	-17.7	343.9	17.7	348.9	17.7
Apiro Dam	C10AD153	82	88.27	82.4253	C33r	175.9	-15.4	166.7	-25.4	346.7	25.4	351.7	25.4
Apiro Dam	C10AD152	82	88.12	82.4411	C33r	172.8	-14.3	164.3	-23.2	344.3	23.2	349.3	23.2
Apiro Dam	C10AD151	82	87.89	82.4652	C33r	169.4	-15	160.8	-22.4	340.8	22.4	345.8	22.4
Apiro Dam	C10AD150	82	87.77	82.4778	C33r	176.4	-31.9	158	-40.3	338	40.3	343	40.3
Apiro Dam	C09AD109	82	87.65	82.4905	C33r	179.1	-24.9	164.7	-36.4	344.7	36.4	349.7	36.4
Apiro Dam	C10AD149	82	87.65	82.4905	C33r	170.2	-30	153.4	-35.9	333.4	35.9	338.4	35.9
Apiro Dam	C10AD148	83	87.54	82.502	C33r	179.4	-24.1	165.7	-34.7	345.7	34.7	350.7	34.7
Apiro Dam	C10AD146	83	87.52	82.5041	C33r	163.2	-29.8	147.2	-32.7	327.2	32.7	332.2	32.7
Apiro Dam	C10AD147	83	87.47	82.5094	C33r	169.9	-25.4	155.9	-31.8	335.9	31.8	340.9	31.8
Apiro Dam	C10AD145	83	87.36	82.5209	C33r	181.6	-42.1	154.9	-51	334.9	51	339.9	51
Apiro Dam	C10AD144	83	87.16	82.542	C33r	171	-31	153.5	-37.2	333.5	37.2	338.5	37.2
Apiro Dam	C09AD110	83	87	82.5588	C33r	167.8	-33.4	148.5	-38.7	328.5	38.7	333.5	38.7
Apiro Dam	C10AD143	83	86.94	82.5651	C33r	162.6	-33.1	144.6	-35.3	324.6	35.3	329.6	35.3
Apiro Dam	C10AD142	83	86.9	82.5693	C33r	163.7	-21	152.5	-25.2	332.5	25.2	337.5	25.2
Apiro Dam	C09AD111	83	86.48	82.6134	C33r	175.8	-14	167.1	-25.2	347.1	25.2	352.1	25.2
Apiro Dam	C09AD112	excluded	86.1	82.6534	excursion?	171.8	5.7	171.8	-5.5	351.8	5.5	356.8	5.5
Apiro Dam	C10AD141	83	85.57	82.7091	C33r	167.6	-28.7	151.9	-33.7	331.9	33.7	336.9	33.7
Apiro Dam	C09AD113	83	85.55	82.7112	C33r	170.2	-23.5	156.9	-31.2	336.9	31.2	341.9	31.2
Apiro Dam	C10AD140	83	85.5	82.7164	C33r	169.2	-21.8	157.2	-28.3	337.2	28.3	342.2	28.3
Apiro Dam	C10AD139	83	85.33	82.7343	C33r	169	-22.4	156.6	-28.7	336.6	28.7	341.6	28.7
Apiro Dam	C10AD138	83	85.15	82.7532	C33r	180.3	-26	165.5	-36.7	345.5	36.7	350.5	36.7
Apiro Dam	C10AD137	83	85.11	82.7574	C33r	178.6	-4.8	174.1	-16.9	354.1	16.9	359.1	16.9
Apiro Dam	C10AD136	83	84.99	82.77	C33r	165	-25.4	151.4	-29.7	331.4	29.7	336.4	29.7
Apiro Dam	C09AD167	83	84.97	82.7721	C33r	135.4	-14.8	130.1	-8.3	310.1	8.3	315.1	8.3
Apiro Dam	C10AD135	83	84.94	82.7753	C33r	165.2	-37.5	143.9	-40	323.9	40	328.9	40
Apiro Dam	C09AD166	83	84.72	82.7984	C33r	146.5	-39.3	126.6	-34.5	306.6	34.5	311.6	34.5
Apiro Dam	C10AD134	83	84.66	82.8047	C33r	170.1	-39	147.1	-43.5	327.1	43.5	332.1	43.5
Apiro Dam	C10AD133	83	84.56	82.8152	C33r	171.4	-34.8	151.4	-40.5	331.4	40.5	336.4	40.5
Apiro Dam	C10AD132	83	84.43	82.8289	C33r	171.4	-37.7	149.2	-43	329.2	43	334.2	43
Apiro Dam	C10AD131	83	84.38	82.8342	C33r	173.7	-39.2	150.1	-45.1	330.1	45.1	335.1	45.1
Apiro Dam	C10AD130	83	84.34	82.8384	C33r	173.1	-31.4	155.2	-38.4	335.2	38.4	340.2	38.4
Apiro Dam	C10AD129	83	84.28	82.8447	C33r	183.2	-35.7	162	-46.4	342	46.4	347	46.4
Apiro Dam	C10AD128	83	84.17	82.8562	C33r	168.1	-22.5	155.8	-28.4	335.8	28.4	340.8	28.4
Apiro Dam	C10AD127	83	84.09	82.8646	C33r	171.5	-27.8	156	-34.6	336	34.6	341	34.6
Apiro Dam	C09AD168	83	84.04	82.8699	C33r	156.8	-33.2	139	-33.7	319	33.7	324	33.7
Apiro Dam	C10AD125	83	83.91	82.8836	C33r	166.6	-34.2	147.4	-37.9	327.4	37.9	332.4	37.9
Apiro Dam	C10AD126	83	83.91	82.8836	C33r	162.8	-32.5	145.2	-34.8	325.2	34.8	330.2	34.8
Apiro Dam	C10AD123	83	83.81	82.8941	C33r	164.1	-32.5	146.3	-35.4	326.3	35.4	331.3	35.4
Apiro Dam	C10AD124	83	83.8	82.8951	C33r	160.8	-34.4	142.3	-35.6	322.3	35.6	327.3	35.6
Apiro Dam	C10AD122	83	83.74	82.9014	C33r	165.7	-30.7	148.8	-34.5	328.8	34.5	333.8	34.5
Apiro Dam	C09AD169	83	83.65	82.9109	C33r	149.2	-19.9	139.8	-18.8	319.8	18.8	324.8	18.8
Apiro Dam	C10AD121	83	83.65	82.9109	C33r	165	-21.5	153.4	-26.1	333.4	26.1	338.4	26.1
Apiro Dam	C10AD120	83	83.57	82.9193	C33r	169.2	-25	155.5	-31.1	335.5	31.1	340.5	31.1
Apiro Dam	C10AD119	83	83.49	82.9277	C33r	161.2	-30.5	145	-32.4	325	32.4	330	32.4
Apiro Dam	C10AD118	83	83.33	82.9445	C33r	157.1	-21	146.6	-22.3	326.6	22.3	331.6	22.3
Apiro Dam	C10AD117	83	83.26	82.9519	C33r	160.6	-21.3	149.6	-24.1	329.6	24.1	334.6	24.1
Apiro Dam	C10AD116	83	83.16	82.9624	C33r	159.4	-18	150.2	-20.6	330.2	20.6	335.2	20.6
Apiro Dam	C10AD115	83	83.06	82.9729	C33r	159.7	-16	151.5	-19	331.5	19	336.5	19
Apiro Dam	C09AD170	83	83.04	82.975	C33r	164.3	-27.1	149.4	-31.4	329.4	31.4	334.4	31.4
Apiro Dam	C10AD114	83	82.97	82.9824	C33r	158.6	-18.4	149.2	-20.7	329.2	20.7	334.2	20.7
Apiro Dam	C10AD113	83	82.9	82.9897	C33r	159.7	-30.8	143.5	-32	323.5	32	328.5	32
Apiro Dam	C10AD112	83	82.83	82.9971	C33r	164.3	-31.9	146.9	-34.9	326.9	34.9	331.9	34.9
Apiro Dam	C10AD111	83	82.72	83.0086	C33r	167	-28.3	151.5	-33	331.5	33	336.5	33
Apiro Dam	C10AD109	83	82.62	83.0191	C33r	170.5	-24.8	156.8	-31.5	336.8	31.5	341.8	31.5
Apiro Dam	C10AD110	83	82.62	83.0191	C33r	170	-29.5	153.6	-35.4	333.6	35.4	338.6	35.4
Apiro Dam	C10AD106	83	82.54	83.0276	C33r	165.7	-17.9	156	-23.2	336	23.2	341	23.2
Apiro Dam	C09AD171	83	82.53	83.0286	C33r	176.1	-35.3	155	-43.7	335	43.7	340	43.7
Apiro Dam	C10AD107	83	82.53	83.0286	C33r	170.4	-29.2	154.1	-35.3	334.1	35.3	339.1	35.3
Apiro Dam	C10AD105	83	82.51	83.0307	C33r	168.2	-28	152.8	-33.3	332.8	33.3	337.8	33.3
Apiro Dam	C10AD104	83	82.48	83.0339	C33r	168.9	-29.2	152.7	-34.6	332.7	34.6	337.7	34.6
Apiro Dam	C10AD103	83	82.44	83.0381	C33r	168.7	-29.8	152.2	-35	332.2	35	337.2	35
Apiro Dam	C10AD102	83	82.4	83.0423	C33r	167	-31.8	149.4	-36	329.4	36	334.4	36
Apiro Dam	C10AD101	83	82.36	83.0465	C33r	169.2	-29.8	152.6	-35.3	332.6	35.3	337.6	35.3
Apiro Dam	C10AD100	83	82.34	83.0486	C33r	170.9	-26.9	155.9	-33.5	335.9	33.5	340.9	33.5
Apiro Dam	C10AD99	83	82.32	83.0507	C33r	169.5	-25.5	155.4	-31.7	335.4	31.7	340.4	31.7
Apiro Dam	C10AD98	83	82.28	83.0549	C33r	161.7	-16	153.2	-19.9	333.2	19.9	338.2	19.9
Apiro Dam	C10AD97	83	82.26	83.057	C33r	169.4	-27.3	154.3	-33.2	334.3	33.2	339.3	33.2
Apiro Dam	C10AD96	83	82.23	83.0601	C33r	172.9	-34.2	153.2	-40.7	333.2	40.7	338.2	40.7
Apiro Dam	C10AD95	83	82.21	83.0622	C33r	168.9	-27.9	153.5	-33.5	333.5	33.5	338.5	33.5
Apiro Dam	C10AD94	83	82.17	83.0664	C33r	171.5	-22.5	158.9	-29.9	338.9	29.9	343.9	29.9
Apiro Dam	C10AD93	83	82.11	83.0728	C33r	164.7	-28	149.6	-31.7	329.6	31.7	334.6	31.7
Apiro Dam	C10AD92	83	82.07	83.077	C33r	155.5	-31.8	139.3	-31	319.3	31	324.3	31
Apiro Dam	C10AD91	83	82.05	83.0791	C33r	168.2	-24.9	154.6	-30.6	334.6	30.6	339.6	30.6
Apiro Dam	C09AD172	83	82.01	83.0833	C33r	165.6	-38.4	143.2	-41.6	323.2	41.6	328.2	41.6
Apiro Dam	C10AD90	83	82.01	83.0833	C33r	163	-27.2	148.6	-30.3	328.6	30.3	333.6	30.3
Apiro Dam	C10AD89	83	81.98	83.0864	C33r	160.2	-28.2	145.5	-30	325.5	30	330.5	30
Apiro Dam	C10AD88	83	81.93	83.0917	C33r	166.3	-30.1	149.8	-34.3	329.8	34.3	334.8	34.3
Apiro Dam	C10AD87	83	81.9	83.0948	C33r	168.7	-25.4	154.8	-31.2	334.8	31.2	339.8	31.2
Apiro Dam	C10AD86	83	81.86	83.099	C33r	171.4	-33.9	152	-39.8	332	39.8	337	39.8
Apiro Dam	C10AD85	83	81.81	83.1043	C33r	169.3	-30	152.6	-35.4	332.6	35.4	337.6	35.4
Apiro Dam	C10AD84	83	81.77	83.1085	C33r	163.8	-46.5	135.6	-46.7	315.6	46.7	320.6	46.7
Apiro Dam	C10AD83	83	81.72	83.1137	C33r	162.8	-28.9	147.3	-31.7	327.3	31.7	332.3	31.7
Apiro Dam	C10AD82	83	81.67	83.119	C33r	171.9	-30.3	154.8	-36.8	334.8	36.8	339.8	36.8
Apiro Dam	C10AD81	83	81.62	83.1243	C33r	169.2	-30.1	152.5	-35.5	332.5	35.5	337.5	35.5
Apiro Dam	C10AD80	83	81.57	83.1295	C33r	174	-34.7	153.8	-41.6	333.8	41.6	338.8	41.6
Apiro Dam	C10AD79	83	81.54	83.1327	C33r	170.9	-25.5	156.8	-32.2	336.8	32.2	341.8	32.2
Apiro Dam	C10AD78	83	81.49	83.1379	C33r	171.6	-26.8	156.6	-33.7	336.6	33.7	341.6	33.7
Apiro Dam	C09AD173	excluded	81.48	83.139	excursion?	86.7	-59.9	74.7	-35.7	254.7	35.7	259.7	35.7
Apiro Dam	C10AD77	83	81.45	83.1421	C33r	166.8	-30.3	150.1	-34.6	330.1	34.6	335.1	34.6
Apiro Dam	C10AD76	83	81.42	83.1453	C33r	169.1	-25.9	154.8	-31.8	334.8	31.8	339.8	31.8
Apiro Dam	C10AD75	83	81.39	83.1484	C33r	170.3	-20.4	158.9	-27.5	338.9	27.5	343.9	27.5
Apiro Dam	C10AD74	83	81.35	83.1526	C33r	166	-33.5	147.3	-37	327.3	37	332.3	37
Apiro Dam	C10AD73	83	81.34	83.1537	C33r	172.8	-28.6	156.7	-35.8	336.7	35.8	341.7	35.8
Apiro Dam	C10AD72	83	81.32	83.1558	C33r	184.3	-28.8	167.9	-40.9	347.9	40.9	352.9	40.9
Apiro Dam	C10AD71	83	81.3	83.1579	C33r	166.7	-26	152.6	-30.9	332.6	30.9	337.6	30.9
Apiro Dam	C09AD174	83	81.27	83.161	C33r	153.5	-26.4	140.2	-26.4	320.2	26.4	325.2	26.4
Apiro Dam	C10AD70	83	81.26	83.1621	C33r	166.5	-16.7	157.2	-22.9	337.2	22.9	342.2	22.9
Apiro Dam	C10AD69	83	81.22	83.1663	C33r	166.8	-24	153.7	-29.4	333.7	29.4	338.7	29.4
Apiro Dam	C10AD68	83	81.18	83.1705	C33r	164.3	-31.5	147.1	-34.8	327.1	34.8	332.1	34.8
Apiro Dam	C10AD67	83	81.14	83.1747	C33r	166.8	-31.5	149.4	-35.9	329.4	35.9	334.4	35.9
Apiro Dam	C10AD66	83	81.09	83.18	C33r	164.3	-29.8	148	-33.4	328	33.4	333	33.4
Apiro Dam	C10AD65	83	81.05	83.1842	C33r	169.4	-31.7	151.5	-37.3	331.5	37.3	336.5	37.3
Apiro Dam	C10AD64	83	81.01	83.1884	C33r	155.4	-35.9	136.6	-34.7	316.6	34.7	321.6	34.7
Apiro Dam	C10AD63	83	80.95	83.1947	C33r	167.2	-30.6	150.3	-35.3	330.3	35.3	335.3	35.3
Apiro Dam	C10AD62	83	80.87	83.2031	C33r	162.7	-26.9	148.4	-30.1	328.4	30.1	333.4	30.1
Apiro Dam	C10AD61	83	80.82	83.2083	C33r	174	-31.9	155.7	-39.4	335.7	39.4	340.7	39.4
Apiro Dam	C10AD60	83	80.77	83.2136	C33r	175.3	-27.4	159.8	-36	339.8	36	344.8	36
Apiro Dam	C10AD59	83	80.73	83.2178	C33r	174.2	-30.8	156.7	-38.6	336.7	38.6	341.7	38.6
Apiro Dam	C10AD57	83	80.7	83.221	C33r	176.4	-29.1	159.8	-38.1	339.8	38.1	344.8	38.1
Apiro Dam	C10AD56	83	80.67	83.2241	C33r	169.7	-35.4	149.3	-40.5	329.3	40.5	334.3	40.5
Apiro Dam	C10AD55	83	80.63	83.2283	C33r	168.6	-38.2	146.3	-42.4	326.3	42.4	331.3	42.4
Apiro Dam	C10AD54	83	80.57	83.2346	C33r	164	-40.1	140.9	-41.9	320.9	41.9	325.9	41.9
Apiro Dam	C10AD53	83	80.53	83.2388	C33r	168.1	-40.5	144	-44.1	324	44.1	329	44.1
Apiro Dam	C10AD52	83	80.5	83.242	C33r	160.7	-33.4	142.7	-34.8	322.7	34.8	327.7	34.8
Apiro Dam	C10AD51	83	80.44	83.2483	C33r	161.8	-36.3	141.8	-37.9	321.8	37.9	326.8	37.9
Apiro Dam	C09AD175	83	80.4	83.2525	C33r	157.2	-29	142	-29.9	322	29.9	327	29.9
Apiro Dam	C10AD50	83	80.39	83.2535	C33r	160	-31.6	143.2	-33.1	323.2	33.1	328.2	33.1
Apiro Dam	C10AD49	83	80.36	83.2567	C33r	168	-27.2	153	-32.8	333	32.8	338	32.8
Apiro Dam	C10AD48	83	80.33	83.2598	C33r	162.1	-32.6	144.4	-34.8	324.4	34.8	329.4	34.8
Apiro Dam	C10AD47	83	80.28	83.2651	C33r	164.2	-31.8	146.8	-35	326.8	35	331.8	35
Apiro Dam	C10AD46	83	80.24	83.2693	C33r	164.7	-25.7	150.8	-30	330.8	30	335.8	30
Apiro Dam	C10AD45	83	80.19	83.2746	C33r	165.1	-29.6	149	-33.6	329	33.6	334	33.6
Apiro Dam	C10AD44	83	80.15	83.2788	C33r	168	-32.6	149.7	-37.4	329.7	37.4	334.7	37.4
Apiro Dam	C10AD43	83	80.13	83.2809	C33r	170.8	-38.5	148	-43.6	328	43.6	333	43.6
Apiro Dam	C10AD42	83	80.09	83.2851	C33r	167.4	-42	142.2	-45	322.2	45	327.2	45
Apiro Dam	C10AD41	83	80.08	83.2861	C33r	174.8	-36.5	153.2	-43.7	333.2	43.7	338.2	43.7
Apiro Dam	C10AD40	83	80.04	83.2903	C33r	167.1	-40.4	143.3	-43.6	323.3	43.6	328.3	43.6
Apiro Dam	C09AD176	excluded	80.03	83.2914	excursion?	107.7	-55.5	89.5	-35.5	269.5	35.5	274.5	35.5
Apiro Dam	C10AD39	83	80	83.2945	C33r	169.2	-41.7	144.1	-45.5	324.1	45.5	329.1	45.5
Apiro Dam	C10AD38	83	79.95	83.2998	C33r	164.9	-40.1	141.7	-42.3	321.7	42.3	326.7	42.3
Apiro Dam	C10AD37	83	79.9	83.305	C33r	176.7	-33.9	156.9	-42.3	336.9	42.3	341.9	42.3
Apiro Dam	C10AD36	83	79.84	83.3113	C33r	172.4	-36.7	150.8	-42.8	330.8	42.8	335.8	42.8
Apiro Dam	C10AD35	83	79.8	83.3156	C33r	174.3	-34.4	154.3	-41.7	334.3	41.7	339.3	41.7
Apiro Dam	C10AD34	83	79.64	83.3324	C33r	177.1	-28.1	161	-37.5	341	37.5	346	37.5
Apiro Dam	C10AD33	83	79.6	83.3366	C33r	177	-33.5	157.4	-42.1	337.4	42.1	342.4	42.1
Apiro Dam	C10AD32	83	79.52	83.345	C33r	170.3	-29.4	153.8	-35.7	333.8	35.7	338.8	35.7
Apiro Dam	C09AD177	83	79.48	83.3492	C33r	163.9	-33.8	145	-37	325	37	330	37
Apiro Dam	C10AD31	83	79.16	83.3828	C33r	169.2	-39.1	146.1	-43.4	326.1	43.4	331.1	43.4
Apiro Dam	C10AD30	83	79.12	83.387	C33r	166.4	-41.7	141.7	-44.3	321.7	44.3	326.7	44.3
Apiro Dam	C10AD29	83	79.07	83.3923	C33r	164.6	-47.1	135.5	-47.9	315.5	47.9	320.5	47.9
Apiro Dam	C10AD27	83	78.97	83.4028	C33r	163.1	-41.1	139.3	-42.4	319.3	42.4	324.3	42.4
Apiro Dam	C10AD26	83	78.92	83.408	C33r	165.6	-46.4	136.9	-47.7	316.9	47.7	321.9	47.7
Apiro Dam	C10AD25	83	78.81	83.4196	C33r	161.2	-42.1	137	-42.4	317	42.4	322	42.4
Apiro Dam	C10AD24	83	78.76	83.4249	C33r	160.8	-40.9	137.5	-41.2	317.5	41.2	322.5	41.2
Apiro Dam	C09AD178	83	78.75	83.4259	C33r	141.1	-29.5	127.9	-23.8	307.9	23.8	312.9	23.8
Apiro Dam	C10AD23	83	78.72	83.4291	C33r	157.7	-44.8	132	-43.1	312	43.1	317	43.1
Apiro Dam	C10AD22	83	78.7	83.4312	C33r	158.9	-41.8	135.3	-41.2	315.3	41.2	320.3	41.2
Apiro Dam	C10AD21	83	78.67	83.4343	C33r	168.3	-36.9	147	-41.2	327	41.2	332	41.2
Apiro Dam	C10AD20	83	78.63	83.4385	C33r	161.9	-36.3	141.8	-37.8	321.8	37.8	326.8	37.8
Apiro Dam	C10AD19	83	78.6	83.4417	C33r	151.2	-48.2	124.4	-43.1	304.4	43.1	309.4	43.1
Apiro Dam	C09AD179	83	78.56	83.4459	C33r	168.2	-28.9	151.9	-34.7	331.9	34.7	336.9	34.7
Apiro Dam	C10AD18	83	78.55	83.4469	C33r	171.5	-32.6	152.9	-38.9	332.9	38.9	337.9	38.9
Apiro Dam	C10AD17	83	78.51	83.4511	C33r	165.6	-29.5	149.4	-33.7	329.4	33.7	334.4	33.7
Apiro Dam	C10AD13	83	78.48	83.4543	C33r	173.5	-35.6	152.7	-42.4	332.7	42.4	337.7	42.4
Apiro Dam	C10AD16	83	78.43	83.4595	C33r	180.5	-40.1	155.7	-49.2	335.7	49.2	340.7	49.2
Apiro Dam	C10AD12	83	78.42	83.4606	C33r	168.6	-38	146.5	-42.2	326.5	42.2	331.5	42.2
Apiro Dam	C10AD11	83	78.39	83.4638	C33r	169.6	-33.4	150.6	-38.8	330.6	38.8	335.6	38.8
Apiro Dam	C10AD15	83	78.39	83.4638	C33r	173.9	-39.1	150.4	-45.4	330.4	45.4	335.4	45.4
Apiro Dam	C10AD10	83	78.35	83.468	C33r	172	-34	152.4	-40.4	332.4	40.4	337.4	40.4
Apiro Dam	C10AD14	83	78.35	83.468	C33r	168.5	-52	133.4	-53.2	313.4	53.2	318.4	53.2
Apiro Dam	C10AD9	83	78.31	83.4722	C33r	169.5	-26.3	154.9	-32.7	334.9	32.7	339.9	32.7
Apiro Dam	C10AD8	excluded	78.26	83.4774	excursion?	245.6	-29.5	249.4	-55.2	69.4	55.2	74.4	55.2
Apiro Dam	C10AD7	83	78.2	83.4837	C33r	169.8	-28.8	153.7	-34.9	333.7	34.9	338.7	34.9
Apiro Dam	C10AD6	83	78.16	83.4879	C33r	170.9	-31.5	153.1	-37.8	333.1	37.8	338.1	37.8
Apiro Dam	C10AD5	83	78.11	83.4932	C33r	164.5	-33.1	146.2	-36.2	326.2	36.2	331.2	36.2
Apiro Dam	C10AD4	83	78.08	83.4963	C33r	163.1	-32.3	145.5	-35	325.5	35	330.5	35
Apiro Dam	C10AD3	83	78.04	83.5005	C33r	171.3	-34.7	151.3	-40.7	331.3	40.7	336.3	40.7
Apiro Dam	C10AD2	83	78	83.5047	C33r	151.8	-1.4	150.9	-2.7	330.9	2.7	335.9	2.7
Apiro Dam	C10AD1	83	77.95	83.51	C33r	168.7	-32.6	150.4	-37.7	330.4	37.7	335.4	37.7
Apiro Dam	C09AD180	86.25	48.3	85.859	C34n	351.5	28.8	335	36.1	335	36.1	340	36.1
Apiro Dam	C10AD628	86.25	47.84	85.8955	C34n	349.5	35.5	328.8	40.6	328.8	40.6	333.8	40.6
Apiro Dam	C10AD627	86.25	47.5	85.9224	C34n	345.9	37.5	324.2	40.7	324.2	40.7	329.2	40.7
Apiro Dam	C10AD626	86.25	47.31	85.9375	C34n	352.9	33.4	333.4	40.3	333.4	40.3	338.4	40.3
Apiro Dam	C09AD181	86.25	47.29	85.939	C34n	359.6	45.1	329.6	53.6	329.6	53.6	334.6	53.6
Apiro Dam	C10AD625	86.25	47.1	85.9541	C34n	357.9	29.7	340.6	39.3	340.6	39.3	345.6	39.3
Apiro Dam	C10AD624	86.25	46.81	85.9771	C34n	352.3	39.4	328.4	45.1	328.4	45.1	333.4	45.1
Apiro Dam	C10AD623	86.25	46.43	86.0072	C34n	356.9	37.9	333.8	45.9	333.8	45.9	338.8	45.9
Apiro Dam	C10AD622	86.25	46.02	86.0397	C34n	356.2	38.1	333	45.7	333	45.7	338	45.7
Apiro Dam	C09AD182	86.25	46	86.0413	C34n	351.2	44.1	323.1	49.1	323.1	49.1	328.1	49.1
Apiro Dam	C10AD621	86.25	45.24	86.1015	C34n	349.2	37.9	326.7	42.5	326.7	42.5	331.7	42.5
Apiro Dam	C10AD620	86.25	45.22	86.103	C34n	340.4	23.7	327.9	26.4	327.9	26.4	332.9	26.4
Apiro Dam	C10AD619	86.25	44.92	86.1268	C34n	353.2	34.6	332.8	41.5	332.8	41.5	337.8	41.5
Apiro Dam	C10AD618	86.25	44.54	86.1569	C34n	354.3	37.6	331.6	44.5	331.6	44.5	336.6	44.5
Apiro Dam	C10AD617	86.25	44.2	86.1839	C34n	355.8	36.4	333.9	44.1	333.9	44.1	338.9	44.1
Apiro Dam	C09AD184	86.25	44.02	86.1981	C34n	344.2	42.9	318.3	45	318.3	45	323.3	45
Apiro Dam	C10AD616	86.25	43.74	86.2203	C34n	12.6	29.3	356.1	45.1	356.1	45.1	361.1	45.1
Apiro Dam	C10AD615	86.25	43.39	86.248	C34n	5.2	35	344.3	47	344.3	47	349.3	47
Apiro Dam	C09AD185	86.25	43.2	86.2631	C34n	351.7	42.1	325.3	47.7	325.3	47.7	330.3	47.7
Apiro Dam	C10AD614	86.25	43.13	86.2686	C34n	1.8	31.2	343.5	42.2	343.5	42.2	348.5	42.2
Apiro Dam	C10AD613	86.25	42.95	86.2829	C34n	2.9	42.8	335.1	52.6	335.1	52.6	340.1	52.6
Apiro Dam	C10AD612	86.25	42.72	86.3011	C34n	1.7	30.3	344	41.6	344	41.6	349	41.6
Apiro Dam	C10AD611	86.25	42.37	86.3288	C34n	19.1	36.8	358.2	54.3	358.2	54.3	363.2	54.3
Apiro Dam	C10AD610	86.25	42.07	86.3526	C34n	359.8	29.9	342.3	40.4	342.3	40.4	347.3	40.4
Apiro Dam	C09AD186	86.25	41.89	86.3669	C34n	359.1	38.1	335.7	47.7	335.7	47.7	340.7	47.7
Apiro Dam	C10AD609	86.25	41.67	86.3843	C34n	11.6	34.6	351.3	49.4	351.3	49.4	356.3	49.4
Apiro Dam	C10AD608	86.25	41.22	86.4199	C34n	356.9	39.5	332.5	47.2	332.5	47.2	337.5	47.2
Apiro Dam	C09AD187	86.25	40.89	86.4461	C34n	350.8	39	327.2	44.8	327.2	44.8	332.2	44.8
Apiro Dam	C10AD607	86.25	40.83	86.4508	C34n	352.3	37.6	329.8	43.6	329.8	43.6	334.8	43.6
Apiro Dam	C10AD606	excluded	40.6	86.4691	excursion?	337.1	-7.2	339.3	-2.6	339.3	-2.6	344.3	-2.6
Apiro Dam	C10AD605	86.25	40.29	86.4936	C34n	352.9	28.4	336.6	36	336.6	36	341.6	36
Apiro Dam	C09AD188	86.25	39.99	86.5174	C34n	339.9	31.3	322.9	33.5	322.9	33.5	327.9	33.5
Apiro Dam	C10AD603	86.25	39.8	86.5324	C34n	1.4	36.3	339.4	46.6	339.4	46.6	344.4	46.6
Apiro Dam	C10AD604	86.25	39.63	86.5459	C34n	358.1	35.3	337	44.2	337	44.2	342	44.2
Apiro Dam	C10AD602	86.25	39.5	86.5562	C34n	6.4	29.7	349.1	43	349.1	43	354.1	43
Apiro Dam	C09AD189	86.25	39	86.5958	C34n	358.1	31.5	339.6	41.6	339.6	41.6	344.6	41.6
Apiro Dam	C10AD601	86.25	38.76	86.6148	C34n	4	35.2	342.9	46.7	342.9	46.7	347.9	46.7
Apiro Dam	C10AD600	86.25	38.19	86.66	C34n	358	32.4	338.9	41.7	338.9	41.7	343.9	41.7
Apiro Dam	C09AD190	86.25	37.93	86.6806	C34n	3.9	36.7	341.6	48.6	341.6	48.6	346.6	48.6
Furlo	FUR2-140	80	308.52	79.9465	C33n	333.3	17.5	318.5	32.5	318.5	32.5	330.5	36.8514
Furlo	FUR2-139	80	308.16	79.9862	C33n	336.5	17.7	321.4	34.4	321.4	34.4	333.4	38.8531
Furlo	FUR2-138	80	307.88	80.0172	C33n	334.4	25.7	313.6	39.9	313.6	39.9	325.6	44.5287
Furlo	FUR2-137	80	307.52	80.057	C33n	341.2	29.7	316.8	46.7	316.8	46.7	328.8	51.3053
Furlo	FUR2-136	80	307.33	80.078	C33n	339.4	22.9	320.6	40.2	320.6	40.2	332.6	44.8332
Furlo	FUR2-135	80	307.02	80.1122	C33n	334.5	16.8	320	32.6	320	32.6	332	36.9572
Furlo	FUR2-134	80	306.82	80.1343	C33n	342.1	14.1	329.2	34.2	329.2	34.2	341.2	38.6433
Furlo	FUR2-133	80	306.6	80.1586	C33n	338.6	28.6	315.2	44.4	315.2	44.4	327.2	49.0423
Furlo	FUR2-132	80	306.37	80.1841	C33n	339.5	20.8	322.2	38.6	322.2	38.6	334.2	43.2031
Furlo	FUR2-131	80	306.3	80.1918	C33n	333.7	28.2	312.5	33	312.5	33	324.5	37.3802
Furlo	FUR2-130	excluded	306.16	80.2073	excursion?	77	25.4	96.3	52.5	96.3	52.5	108.3	56.8865
Furlo	FUR2-129	80	306	80.225	C33n	345.4	31.6	319.1	42.3	319.1	42.3	331.1	46.9503
Furlo	FUR2-128	80	305.67	80.2614	C33n	348.4	25.7	326.9	39.5	326.9	39.5	338.9	44.1219
Furlo	FUR2-127	80	305.4	80.2913	C33n	347.6	19.3	331	34	331	34	343	38.4334
Furlo	C33n / C33r	NA	305.15	80.32	GTS2012	NA	NA	NA	NA	NA	NA	NA	NA
Furlo	FUR2-126	excluded	305.07	80.3277	transition?	47.9	44.4	54.8	79.3	54.8	79.3	66.8	80.8757
Furlo	FUR2-125	80	304.88	80.3487	C33r	157.6	-15.8	144.4	-25.5	324.4	25.5	336.4	29.2989
Furlo	FUR2-124	80	304.58	80.3819	C33r	140.1	-14.3	130.9	-14.3	310.9	14.3	322.9	16.6929
Furlo	FUR2-123	80	304.32	80.4106	C33r	164.7	-12.6	152.9	-26.8	332.9	26.8	344.9	30.7221
Furlo	FUR2-122	80	304.09	80.436	C33r	159.5	-14.8	146.7	-25.7	326.7	25.7	338.7	29.5184
Furlo	FUR2-121	80	303.73	80.4758	C33r	175	-42.1	135.6	-55.1	315.6	55.1	327.6	59.3334
Furlo	FUR2-120	81	303.43	80.509	C33r	162.2	-17.4	147.4	-29.4	327.4	29.4	339.4	33.5407
Furlo	FUR2-119	81	303.12	80.5432	C33r	169.7	-23.2	150	-38.2	330	38.2	342	42.7932
Furlo	FUR2-118	81	302.81	80.5775	C33r	144.8	-6.8	139.3	-10.9	319.3	10.9	331.3	12.765
Furlo	FUR2-117	81	302.37	80.6261	C33r	163.8	-25.1	143.3	-36.5	323.3	36.5	335.3	41.041
Furlo	FUR2-116	81	302.11	80.6549	C33r	162.2	-29.7	138	-39	318	39	330	43.612
Furlo	FUR2-115	81	301.81	80.688	C33r	167.1	-27.9	143.9	-40.5	323.9	40.5	335.9	45.1372
Furlo	FUR2-114	81	301.53	80.719	C33r	156.4	-16.6	142.9	-25.5	322.9	25.5	334.9	29.2989
Furlo	FUR2-113	81	301.25	80.7499	C33r	165.5	-20.5	148.2	-33.7	328.2	33.7	340.2	38.118
Furlo	FUR2-112	81	300.89	80.7897	C33r	167.6	-24.1	147.4	-37.8	327.4	37.8	339.4	42.3825
Furlo	FUR2-111	81	300.58	80.8239	C33r	170.1	-30.6	144.1	-44.2	324.1	44.2	336.1	48.8441
Furlo	FUR2-110	81	300.32	80.8527	C33r	167.3	-31.4	141	-43.2	321	43.2	333	47.8499
Furlo	FUR2-109	81	299.89	80.9002	C33r	181.5	-29.5	156.4	-49.7	336.4	49.7	348.4	54.214
Furlo	FUR2-108	81	299.43	80.951	C33r	182.7	-26.9	159.9	-48.3	339.9	48.3	351.9	52.8625
Furlo	FUR2-107	81	299.2	80.9765	C33r	152.7	-31.8	126.1	-37.9	306.1	37.9	318.1	42.4852
Furlo	FUR2-106	81	298.45	81.0593	C33r	150.4	-16.7	136	-22.9	316	22.9	328	26.4256
Furlo	FUR2-105	81	298.24	81.0825	C33r	165.2	-32.9	133.8	-43.7	313.8	43.7	325.8	48.3477
Furlo	FUR2-104	81	298	81.1091	C33r	180.1	-40.1	147.6	-28.2	327.6	28.2	339.6	32.2445
Furlo	FUR2-103	81	297.42	81.1732	C33r	147.8	-16.1	124.6	-28.9	304.6	28.9	316.6	33.0016
Furlo	FUR2-102	81	297.08	81.2107	C33r	191.2	-13.6	178	-55.4	358	55.4	370	59.6137
Furlo	FUR2-101	81	296.79	81.2428	C33r	155	-10.3	138.5	-32.7	318.5	32.7	330.5	37.063
Furlo	FUR2-100	81	296.59	81.2649	C33r	153.3	-10.6	136.7	-31.8	316.7	31.8	328.7	36.1086
Furlo	FUR2-99	81	296.44	81.2815	C33r	156.6	-20.2	131.1	-40.8	311.1	40.8	323.1	45.4407
Furlo	FUR2-98	81	296.02	81.3279	C33r	156.1	-21.3	138.3	-34.1	318.3	34.1	330.3	38.5384
Furlo	FUR2-96	81	295.53	81.382	C33r	151.9	-20.1	135.3	-30.8	315.3	30.8	327.3	35.0426
Furlo	FUR2-97	81	295.53	81.382	C33r	163.3	-9.2	152.9	-28	332.9	28	344.9	32.0276
Furlo	FUR2-95	81	295.35	81.4019	C33r	162.4	-16.1	147.7	-33.4	327.7	33.4	339.7	37.8021
Furlo	FUR2-94	81	295.02	81.4384	C33r	150.3	-15.7	137	-26.4	317	26.4	329	30.2851
Furlo	FUR2-92	82	289.62	82.0352	C33r	151.2	-15	138.7	-23.1	318.7	23.1	330.7	26.6478
Furlo	FUR2-91	82	289.06	82.0971	C33r	157.9	-19.2	141.5	-30.2	321.5	30.2	333.5	34.4003
Furlo	FUR2-90	82	288.49	82.1601	C33r	147.7	-10.7	138.4	-17.6	318.4	17.6	330.4	20.4655
Furlo	FUR2-89	82	288.04	82.2098	C33r	161.6	-25.3	140.1	-37.2	320.1	37.2	332.1	41.7645
Furlo	FUR2-88	82	287.76	82.2407	C33r	171.9	-21.3	152.7	-39.9	332.7	39.9	344.7	44.5287
Furlo	FUR2-87	82	287.42	82.2783	C33r	162.7	-5	154.9	-21.4	334.9	21.4	346.9	24.7522
Furlo	FUR2-86	82	287.05	82.3192	C33r	158.6	-15.4	144.7	-27.7	324.7	27.7	336.7	31.702
Furlo	FUR2-85	82	286.75	82.3524	C33r	155.4	-16.8	141	-26.9	321	26.9	333	30.8312
Furlo	FUR2-84	82	286.21	82.412	C33r	149.7	-19.8	134.1	-26	314.1	26	326.1	29.8473
Furlo	FUR2-83	82	285.87	82.4496	C33r	153.3	-19.3	137.5	-27.7	317.5	27.7	329.5	31.702
Furlo	FUR2-82	83	285.14	82.5303	C33r	153.7	-5.4	146.8	-16.7	326.8	16.7	338.8	19.4409
Furlo	FUR2-81	83	284.68	82.5811	C33r	156.1	-14.3	143.3	-25.3	323.3	25.3	335.3	29.0791
Furlo	FUR2-80	83	284.37	82.6154	C33r	153.8	-1.7	149	-13.7	329	13.7	341	16.0025
Furlo	FUR2-79	83	283.87	82.6706	C33r	160.3	-4.5	153	-19.7	333	19.7	345	22.8426
Furlo	FUR2-78	83	283.64	82.6961	C33r	151.7	-5.9	144.8	-16	324.8	16	336.8	18.6417
Furlo	FUR2-77	83	283.2	82.7447	C33r	154.7	-17.8	139.6	-27.3	319.6	27.3	331.6	31.267
Furlo	FUR2-76	83	282.42	82.8309	C33r	168.8	-2.7	161.7	-22.7	341.7	22.7	353.7	26.2031
Furlo	FUR2-75	83	282	82.8773	C33r	157.5	-14.4	144.4	-26.2	324.4	26.2	336.4	30.0663
Furlo	FUR2-74	83	281.66	82.9149	C33r	142.3	-8.5	135.3	-12.7	315.3	12.7	327.3	14.8491
Furlo	FUR2-73	83	281.19	82.9668	C33r	165.1	-18.3	148.5	-33.7	328.5	33.7	340.5	38.118
Furlo	FUR2-72	83	280.58	83.0342	C33r	165.9	-33.7	136.1	-45.9	316.1	45.9	328.1	50.5215
Furlo	FUR2-71	83	280.42	83.0519	C33r	190.3	-21.7	172.7	-49.6	352.7	49.6	364.7	54.1178
Furlo	FUR70	83	280.04	83.0939	C33r	148.8	-6	142.3	-14.4	322.3	14.4	334.3	16.8078
Furlo	FUR64	83	279.91	83.1083	C33r	164.7	-23.6	144.1	-37.6	324.1	37.6	336.1	42.1767
Furlo	FUR63	83	279.49	83.1547	C33r	159	-18.7	142.8	-30.5	322.8	30.5	334.8	34.7217
Furlo	FUR68	83	279.18	83.189	C33r	150	-14.5	137.9	-22	317.9	22	329.9	25.4229
Furlo	FUR62	83	279.07	83.2011	C33r	159.4	-20.6	141.7	-32.2	321.7	32.2	333.7	36.5334
Furlo	FUR67	83	279	83.2088	C33r	161.7	-15.7	147.2	-29.7	327.2	29.7	339.2	33.8635
Furlo	FUR61	83	278.64	83.2486	C33r	153.8	-25.9	133	-33.1	313	33.1	325	37.4857
Furlo	FUR66	83	278.56	83.2575	C33r	172.7	-23.5	151.8	-42.1	331.8	42.1	343.8	46.7498
Furlo	FUR65	83	278.22	83.295	C33r	180.3	-17	164.5	-40.7	344.5	40.7	356.5	45.3396
Furlo	FUR60	83	278.12	83.3061	C33r	165.4	-25.2	143.5	-39.3	323.5	39.3	335.5	43.9181
Furlo	FUR59	83	277.47	83.3779	C33r	178	-30.4	150.9	-50.4	330.9	50.4	342.9	54.8858
Furlo	FUR58	83	277.16	83.4122	C33r	163.8	-23.8	143.2	-37.3	323.2	37.3	335.2	41.8677
Furlo	FUR57	83	276.73	83.4597	C33r	158.1	-23.3	138.6	-33.6	318.6	33.6	330.6	38.0128
Furlo	FUR57	83	276.73	83.4597	C33r	158	-23.7	138.1	-33.9	318.1	33.9	330.1	38.3283
Furlo	C33r / C34n	NA	276.275	83.5	GTS2012	NA	NA	NA	NA	NA	NA	NA	NA
Furlo	FUR56	84	275.82	83.5603	C34n	334.7	42.5	298.4	45.2	298.4	45.2	310.4	49.8327
Furlo	FUR55	84	275.43	83.6034	C34n	344.5	15.3	330	30.9	330	30.9	342	35.1495
Furlo	FUR54	84	274.85	83.6675	C34n	326	13.8	315.1	19	315.1	19	327.1	22.0524
Furlo	FUR53	84	274.58	83.6973	C34n	335.3	24.7	315.3	33	315.3	33	327.3	37.3802
Furlo	FUR52	84	274.32	83.7261	C34n	337	15.2	323.4	26.6	323.4	26.6	335.4	30.5037
Furlo	FUR51	84	273.89	83.7736	C34n	337.9	30	313	38.5	313	38.5	325	43.1007
Furlo	FUR50	84	273.42	83.8255	C34n	334.3	25.2	314	32.9	314	32.9	326	37.2745
Furlo	FUR49	84	273.04	83.8675	C34n	341.8	33.6	312.8	43.4	312.8	43.4	324.8	48.0492
Furlo	FUR48	84	272.31	83.9482	C34n	327.7	22.6	310.5	26.9	310.5	26.9	322.5	30.8312
Furlo	FUR47	84	272.15	83.9659	C34n	351.9	29.6	325.5	46.4	325.5	46.4	337.5	51.0118
Furlo	FUR46	excluded	271.62	84.0244	excursion?	39.5	35.5	34.7	71.3	34.7	71.3	46.7	73.949
Furlo	FUR45	84	270.94	84.0996	C34n	337.2	25.1	316.5	34.5	316.5	34.5	328.5	38.9578
Furlo	FUR44	84	270.46	84.1526	C34n	335.8	26.4	314.3	34.6	314.3	34.6	326.3	39.0625
Furlo	FUR43	84	270	84.2035	C34n	337.3	25.2	316.4	34.6	316.4	34.6	328.4	39.0625
Furlo	FUR42	84	269.64	84.2433	C34n	345.4	25.7	323	39.7	323	39.7	335	44.3254
Furlo	FUR41	84	269.05	84.3085	C34n	340.1	27.6	316.7	38	316.7	38	328.7	42.588
Furlo	FUR40	84	268.8	84.3361	C34n	335.1	28.3	312.2	35.6	312.2	35.6	324.2	40.1064
Furlo	FUR39	84	268.53	84.3659	C34n	344.6	30.2	318.4	42.6	318.4	42.6	330.4	47.2507
Furlo	FUR38	84	268	84.4245	C34n	328.3	38.9	297.8	39.3	297.8	39.3	309.8	43.9181
Furlo	FUR37	84	267.42	84.4886	C34n	338.9	26.8	316.6	36.8	316.6	36.8	328.6	41.3514
Furlo	FUR36	85	267.01	84.5339	C34n	338.3	18.7	322.2	30.1	322.2	30.1	334.2	34.2931
Furlo	FUR35	85	266.6	84.5792	C34n	347.7	32.2	319.3	45.9	319.3	45.9	331.3	50.5215
Furlo	FUR34	85	266.02	84.6433	C34n	332.1	25.7	311.8	31.9	311.8	31.9	323.8	36.2149
Furlo	FUR33	85	265.44	84.7074	C34n	331.7	36.7	302.1	39.7	302.1	39.7	314.1	44.3254
Furlo	FUR32	85	265.1	84.745	C34n	350	38.7	314.1	51.8	314.1	51.8	326.1	56.2221
Furlo	FUR31	85	264.54	84.8069	C34n	347.7	33.5	317.9	46.8	317.9	46.8	329.9	51.403
Furlo	FUR30	85	264.02	84.8644	C34n	340.5	25.2	319.2	36.4	319.2	36.4	331.2	40.9374
Furlo	FUR29	85	263.45	84.9273	C34n	338.3	31.3	312.2	39.7	312.2	39.7	324.2	44.3254
Furlo	FUR28	85	262.95	84.9826	C34n	340.2	29.4	315.4	39.4	315.4	39.4	327.4	44.02
Furlo	FUR27	85	262.54	85.0279	C34n	336.4	27.3	314	35.7	314	35.7	326	40.2105
Furlo	FUR26	85	262.31	85.0533	C34n	333.3	24.4	313.8	31.6	313.8	31.6	325.8	35.8959
Furlo	FUR25	85	261.9	85.0986	C34n	328.7	21.4	312.2	26.6	312.2	26.6	324.2	30.5037
Furlo	FUR24	85	261.49	85.144	C34n	332.1	29.8	308.5	34.9	308.5	34.9	320.5	39.3763
Furlo	FUR23	excluded	261.21	85.1749	excursion?	46.7	14.8	48.9	50.7	48.9	50.7	60.9	55.173
Furlo	FUR22	85	260.69	85.2324	C34n	337.5	29.7	312.9	38.1	312.9	38.1	324.9	42.6906
Furlo	FUR21	85	260.12	85.2954	C34n	338.2	20.2	321	31.3	321	31.3	333	35.5763
Furlo	FUR20	85	259.03	85.4158	C34n	337.6	26.7	315.5	35.9	315.5	35.9	327.5	40.4185
Furlo	FUR19	85	259.02	85.4169	C34n	337.8	23.3	318.3	33.4	318.3	33.4	330.3	37.8021
Furlo	FUR18	85	258.42	85.4832	C34n	336.3	14.6	323.2	25.6	323.2	25.6	335.2	29.4087
Furlo	FUR17	85	258.07	85.5219	C34n	333.1	7.4	325	18	325	18	337	20.9198
Furlo	FUR16	85	257.51	85.5838	C34n	336.1	24.9	315.7	33.7	315.7	33.7	327.7	38.118
Furlo	FUR15	85	256.81	85.6612	C34n	339.5	25.7	318	36.2	318	36.2	330	40.73
Furlo	FUR14	85	256.44	85.7021	C34n	346	22.9	325.9	37.8	325.9	37.8	337.9	42.3825
Furlo	FUR14	85	256.44	85.7021	C34n	346.1	23.4	325.6	38.3	325.6	38.3	337.6	42.8958
Furlo	FUR13	excluded	256.05	85.7452	slumping?	29.8	5.3	25.8	40.2	25.8	40.2	37.8	44.8332
Furlo	FUR12	excluded	255.44	85.8126	slumping?	38.8	13.2	37	49.1	37	49.1	49	53.636
Furlo	FUR11	excluded	255.09	85.8512	slumping?	41	8.9	40.3	44.9	40.3	44.9	52.3	49.5367
Furlo	FUR10	excluded	254.26	85.943	slumping?	3.8	4.2	355.8	31.1	355.8	31.1	367.8	35.363
Furlo	FUR9	excluded	253.95	85.9772	slumping?	25.1	1	21	35.1	21	35.1	33	39.5852
Furlo	FUR8	excluded	253.41	86.0369	slumping?	28.1	2.3	24.4	37	24.4	37	36.4	41.5581
Furlo	FUR7	excluded	253	86.0822	slumping?	27.8	-3	25.2	31.7	25.2	31.7	37.2	36.0023
Furlo	FUR6	excluded	252.52	86.1353	slumping?	25.4	-6.3	23.2	28	23.2	28	35.2	32.0276
Furlo	FUR5	excluded	251.95	86.1983	slumping?	31	4.4	27.6	39.5	27.6	39.5	39.6	44.1219
Furlo	FUR4	excluded	251.54	86.2436	slumping?	34.2	-0.7	32.3	34.9	32.3	34.9	44.3	39.3763
Furlo	FUR3	excluded	250.94	86.3099	slumping?	33.2	0	31.1	35.5	31.1	35.5	43.1	40.0023
Furlo	FUR2	excluded	250.68	86.3386	slumping?	30.3	-15	29.9	20.2	29.9	20.2	41.9	23.4057
Furlo	FUR1	excluded	250.09	86.4038	slumping?	31.2	1.1	28.4	36.3	28.4	36.3	40.4	40.8337
