# Supplementary material for: A Late Cretaceous true polar wander oscillation
Source: Nat Commun. 2021 Jun 15;12:3629. doi: 10.1038/s41467-021-23803-8 (PMC8206135; doi:10.1038/s41467-021-23803-8)
Supplement: Supplementary file 5 — Supplementary Data 2 [file 41467_2021_23803_MOESM5_ESM.xlsx]

## Sheet: C09AD.LSQ
Supplementary Data 2. Present-local field overprints of Scaglia Rossa limestone
Sample	Geographic coordinates		Stratigraphic coordinates
	Dec	Inc	Dec	Inc
	(˚)	(˚)	(˚)	(˚)
C09AD166	38.6	67.7	347.2	58.3
C09AD167	326.1	46.7	301.1	40.3
C09AD168	14.3	74.6	272	72
C09AD169	337.9	48.5	308.2	46.7
C09AD170	7.3	64.2	303.5	68.4
C09AD171	74.2	46.9	94.1	70.8
C09AD172	23.6	73.7	273.5	74.4
C09AD173	13.5	57.1	324.3	67.7
C09AD174	24.2	59	328.8	73.5
C09AD175	163.8	22.6	172	13.4
C09AD176	347.8	65.3	292.7	61.5
C09AD177	26.4	-19.8	28.4	3
C09AD178	358.2	59.5	308.7	62.5
C09AD179	8.1	69.2	290.1	70.1
C09AD180	1.1	56.2	316.5	61.7
C09AD181	70.7	68.7	355.6	69.2
C09AD182	66.7	63.3	7.7	65.9
C09AD184	57.2	64.2	1.8	62.6
C09AD185	60.3	58.6	13.2	60.7
C09AD186	81.8	57.6	31	69.6
C09AD187	55.2	53.3	17.5	55.2
C09AD188	52.7	61.6	4.2	59.4
C09AD189	57.7	61.7	6.5	61.6
C09AD190	73.3	47.5	40.1	59.4
C09AD66	5.4	50.6	328.2	60.2
C09AD65	351.5	57.5	307.3	58.8
C09AD64	6.1	63.3	304.8	67.9
C09AD63	11.9	55.6	325.8	66.5
C09AD62	179.2	-68.6	109.1	-67.1
C09AD1	2.7	52.9	322.5	60.7
C09AD2	6.2	56.9	318.7	64.8
C09AD3	6.8	55.6	321.5	64.3
C09AD4	9.2	52.2	329.4	63
C09AD5	8	61.6	310	68
C09AD6	13.4	57.2	323.9	68.1
C09AD7	12.8	61.3	313.4	70
C09AD8	12.8	66.3	299.2	71.6
C09AD9	1.8	62.9	303.5	66
C09AD10	3.9	61	308.7	66
C09AD11	6.2	64.1	302.9	68.3
C09AD12	10.7	62.8	308.3	69.7
C09AD13	359.1	59.6	308.6	63.3
C09AD14	16.7	75.6	268.7	72.3
C09AD15	17.1	64	307.7	72.8
C09AD16	355.7	65	296.3	64.6
C09AD17	15	56	327.9	68.1
C09AD18	2.4	63.6	302.3	66.6
C09AD19	7.8	62.8	306.8	68.5
C09AD20	2.5	61.4	307.2	65.6
C09AD21	356.9	62.7	301.5	63.9
C09AD22	356.1	60.8	304.6	62.7
C09AD23	4.3	63.4	303.6	67.3
C09AD24	354.6	65.9	293.8	64.5
C09AD25	15	61.1	315.4	70.8
C09AD26	16.4	52.7	335.7	66.6
C09AD27	359.1	59.1	309.5	63
C09AD28	355.8	63.2	300.1	63.8
C09AD29	2.6	58.2	313.5	64
C09AD30	9	65.4	300.6	69.9
C09AD31	23.5	58.1	330.8	73.1
C09AD32	14.7	58	323.2	69.1
C09AD33	22	54.8	337.4	70.4
C09AD34	18.7	54.8	334	68.9
C09AD35	27.1	70.6	282.7	76.8
C09AD36	1.2	62.3	304.6	65.5
C09AD37	1.7	53.2	321.3	60.4
C09AD38	359.3	65.2	297.3	66
C09AD39	17.6	53.8	334.9	67.8
C09AD40	20.3	56.2	332.2	70.6
C09AD41	37.7	66.5	298.9	81.5
C09AD42	290.9	-20.6	303	-34
C09AD43	356	62	302.4	63.2
C09AD44	21.8	56.7	332.8	71.5
C09AD45	25	60	326	74.8
C09AD46	347.8	66.5	290.2	62.2
C09AD47	7.4	62.7	307	68.3
C09AD48	7.9	68.7	290.9	70.2
C09AD49	7.3	36.6	345.1	49.8
C09AD50	29.5	53.7	349.5	72.9
C09AD51	19.1	8.2	13.4	28.5
C09AD52	17	62.4	312.9	72.3
C09AD53	4.3	36.8	341.9	48.9
C09AD54	251.2	5.4	252.1	-20.1
C09AD55	359.5	56.4	314.5	61.5
C09AD56	7.3	64.5	302.2	68.9
C09AD57	357.7	70.4	284.2	67
C09AD58	357.7	58.3	310.2	61.9
C09AD59	17.4	55.3	331.6	68.7
C09AD60	16.8	67.9	294.4	73.4
C09AD61	1.5	59.9	309.5	64.4
C09AD62	0.5	67	293.4	67.1
C09AD63	12	54.8	327.5	66
C09AD64	6.4	62.8	306.1	67.9
C09AD65	353.4	57.2	309	59.5
C09AD66	3.7	54.1	321.6	61.9
C09AD67	1.7	59.5	310.5	64.3
C09AD68	24.8	70.7	283.2	76
C09AD69	16	64.5	306.1	72.5
C09AD70	2.9	59.2	311.7	64.7
C09AD71	353.4	62.2	300.6	62.3
C09AD72	15.7	59.6	319.6	70.5
C09AD73	12.9	55.9	326.1	67.1
C09AD74	24.1	62.9	315.3	75.4
C09AD75	6.7	60.8	311.2	67.1
C09AD76	17.4	52.3	337.8	66.7
C09AD77	358.8	51.9	320.7	58.2
C09AD78	29.6	56.8	341.5	75
C09AD79	0.7	60.3	308.2	64.3
C09AD80	13.5	80.1	256.8	69.9
C09AD81	355.7	61.3	303.4	62.7
C09AD82	357.5	63.5	299.9	64.6
C09AD83	42.5	59.9	349.6	82.2
C09AD84	349.4	62.6	297.8	61.1
C09AD85	23.3	59.6	325.7	73.8
C09AD86	15	51.3	336.6	65
C09AD87	351.6	61.5	301.1	61.4
C09AD88	21.8	43.2	356.1	61.3
C09AD89	6.7	40.4	341.2	52.8
C09AD90	17.1	51.7	338.2	66.1
C09AD91	6.9	38.9	342.9	51.6
C09AD92	2.3	63.3	302.9	66.4
C09AD93	2.2	60.8	308	65.1
C09AD94	10.7	54.8	326.3	65.5
C09AD95	38.1	72.8	266.1	78.7
C09AD96	343.2	56.8	303.1	54.8
C09AD97	317.4	68.9	274.2	54.2
C09AD98	3	59.5	311.2	65
C09AD99	4.6	58.4	314.7	64.9
C09AD100	18.6	58.9	324.1	71.3
C09AD101	25.3	61.7	320.5	75.5
C09AD102	2.3	55.7	317.8	62.4
C09AD103	15.7	62.2	312.9	71.5
C09AD104	7.4	52.5	327.3	62.4
C09AD105	9.5	57.4	320.2	66.5
C09AD106	359.6	57.2	313.3	62
C09AD107	2.4	55.3	318.4	62.1
C09AD108	359.5	55.5	316	61
C09AD109	8.1	58.1	317.7	66.3
C09AD110	357.3	60	306.7	62.7
C09AD111	359.7	59.7	309.1	63.6
C09AD112	0.8	61.6	305.8	65
C09AD113	13.8	50.6	336.6	63.9
C09AD114	17.6	60.2	319.5	71.6
C09AD115	19.6	48.9	345.9	65.2
C09AD116	14.7	64.4	305.8	71.9
C09AD117	351.5	70.4	283.2	65.2
C09AD118	7.8	57.2	319.1	65.7
C09AD119	354.1	62.5	300.9	62.5
C09AD120	354.7	58.3	308.2	60.6
C09AD121	14.9	54.7	330.3	67.2
C09AD122	2.3	50.9	325.1	59
C09AD123	356.8	57.7	310.7	61.1
C09AD124	37.8	59.5	343.6	80.1
C09AD125	344.8	68.3	285.5	62
C09AD126	11.4	57.6	321.1	67.5
C09AD127	4.9	55.5	320.1	63.3
C09AD128	6.5	59.5	313.6	66.4
C09AD129	0	56.1	315.6	61.6
C09AD130	352.8	55.8	310.8	58.2
C09AD131	7.7	54.4	324.3	63.9
C09AD132	1.6	60.4	308.6	64.7
C09AD133	10.5	49.4	334.6	61.6
C09AD134	12	53.3	330.3	64.9
C09AD135	7	59.9	313.3	66.9
C09AD136	8.6	56	322.2	65.3
C09AD137	360	64	300.6	65.9
C09AD138	358.3	56.4	313.6	61.1
C09AD139	353.3	67.4	290.1	64.7
C09AD140	5.4	55.2	321.2	63.4
C09AD141	5.6	46.6	333.5	57.3
C09AD142	351.2	68.5	286.9	64.5
C09AD143	360	58.4	311.6	63
C09AD144	5	57	317.8	64.3
C09AD145	10	60.9	312.7	68.6
C09AD146	355.8	59.1	307.6	61.5
C09AD147	355.9	52.3	317.9	57.3
C09AD148	3.7	56.5	317.6	63.4
C09AD149	8.6	46.4	336.8	58.5
C09AD150	346.3	52.4	310.6	53.2
C09AD151	11.4	60	315.5	68.7
C09AD152	353.7	60.7	303.5	61.7
C09AD153	15.5	51.8	336.3	65.6
C09AD154	325.4	61.5	286.8	51.5
C09AD155	341.7	61	296.3	57
C09AD156	349.5	56.5	307.5	57.4
C09AD157	353.7	59.8	305	61.1
C09AD158	12.9	57.7	322.3	68.2
C09AD159	1	54.9	318.3	61.1
C09AD160	356.5	57.4	310.8	60.9
C09AD161	350.4	54.6	310.7	56.4
C09AD162	359.5	54.1	318.1	60
C09AD163	347.8	61.6	298.7	59.8
C09AD164	341.1	61	296.1	56.8
C09AD165	19.7	64.3	308	74
C10AD1	353	70.8	284.2	65.3
C10AD2	8.7	33.4	349.4	46.9
C10AD3	19.6	73	279	73.7
C10AD4	11.5	65.5	303	70.3
C10AD5	0.7	59.3	311.8	63.2
C10AD6	354.1	60.1	306	60.9
C10AD7	355.3	62.1	303.4	62.5
C10AD8	81	57.4	127.6	77.3
C10AD9	8	59.1	316.7	66.2
C10AD10	355.3	67.2	293.1	64.8
C10AD11	3.5	59.2	313.6	64.3
C10AD12	6.5	62.1	309.1	67.1
C10AD13	6.3	57.9	317.7	64.7
C10AD14	307.7	72.1	267.7	53.8
C10AD15	5.6	59.3	314.7	65.2
C10AD16	14.2	69	292.7	72.1
C10AD17	13.1	59.7	318.9	68.6
C10AD18	1.1	60.5	309.5	64
C10AD19	301.3	76.1	260.6	55.5
C10AD20	359.9	64.6	300.6	65.5
C10AD21	6.5	56.2	321.4	63.8
C10AD22	347.1	69	286.5	62.8
C10AD23	355.1	67.6	292.1	64.9
C10AD24	358.4	67.6	293.2	66.1
C10AD25	357.5	70.3	286.3	66.6
C10AD26	9.8	70.5	288	70.7
C10AD27	7.9	54.8	324.7	63.5
C10AD29	359.5	61.9	305.8	64.1
C10AD30	13.6	38.7	350.7	53.5
C10AD31	0.7	60.1	310.1	63.5
C10AD32	0.4	51.8	323	58.1
C10AD33	0.7	64.3	301.5	65.6
C10AD34	0.3	61.5	307.1	64.2
C10AD35	1.8	57	316.3	62.3
C10AD36	360	62.6	304.7	64.6
C10AD37	359.7	56.2	316	60.8
C10AD38	332.9	58.3	295.7	51.5
C10AD39	0.1	61.8	306.2	64.2
C10AD40	352	60.5	303.9	60.3
C10AD41	24.1	58.6	330.9	72.8
C10AD42	357.2	57.8	311.6	60.8
C10AD43	1.9	60.1	310.8	64.1
C10AD44	14.1	46.3	343.2	60
C10AD45	12.3	49.3	337.3	61.5
C10AD46	12.8	49.1	338.2	61.6
C10AD47	3.1	56.3	318.3	62.4
C10AD48	10.6	57.2	322.4	66.2
C10AD49	10.1	44	341.7	56.5
C10AD50	0.8	61.6	307.3	64.5
C10AD51	0.3	59.6	310.7	63.1
C10AD52	6.9	62.3	309	67.2
C10AD53	3.2	55.1	320.4	61.5
C10AD54	353.1	67	292.7	64
C10AD55	1.9	68.5	292.1	67.6
C10AD56	15.8	58.9	322.8	69.4
C10AD57	0.3	63.1	303.8	65
C10AD58	23.3	62.6	317.6	74.3
C10AD59	5.4	58.6	316.2	64.7
C10AD60	355.6	61.2	305	62.2
C10AD61	14.7	58.6	322.8	68.8
C10AD62	8.1	53.2	327.6	62.5
C10AD63	7.9	55.9	322.8	64.2
C10AD64	0.7	64	302	65.5
C10AD65	18.3	58.2	326.4	70.1
C10AD66	12.3	60.3	316.9	68.6
C10AD67	9.9	59.6	316.8	67.2
C10AD68	12	63	310.2	69.7
C10AD69	15.4	56.6	327.8	67.9
C10AD70	356	67	293.7	65
C10AD71	22.7	60.6	323.6	73
C10AD72	24.9	64.9	310.4	75.4
C10AD73	26.2	52.5	347.9	69.6
C10AD74	5.1	56.4	320	63.1
C10AD75	10.2	57.1	322.5	65.7
C10AD76	7.6	56.9	320.9	64.4
C10AD77	358.9	59.5	310.4	62.3
C10AD78	13.6	52.6	333.7	64.3
C10AD79	18.1	50.8	341.4	64.9
C10AD80	8.1	68.1	295.3	69.5
C10AD81	13.6	65.9	303	71.1
C10AD82	18.2	46.1	348	61.3
C10AD83	337.9	67.2	286.6	58.7
C10AD84	2.6	67.3	295.7	67.2
C10AD85	15.7	52.3	336.3	64.9
C10AD86	20	68.1	297	73.9
C10AD87	15.1	52.5	335.2	64.8
C10AD88	12.3	55.7	326.8	65.7
C10AD89	355.1	64.6	298.5	63.4
C10AD90	2.1	60.7	310	64.3
C10AD91	26.3	62	321.9	75.1
C10AD92	8.7	64.4	305.1	68.7
C10AD93	351.3	66.6	293.1	63
C10AD94	360	52.3	322.1	58.1
C10AD95	355.6	39.6	331.6	46.4
C10AD96	11	55.3	326.5	64.9
C10AD97	2.6	48.3	329.5	56.2
C10AD98	5.2	50.4	329.3	59.1
C10AD99	7.4	47.3	335	57.6
C10AD100	349.1	62	300.3	59.7
C10AD101	14.6	60.5	318.4	69.4
C10AD102	13.9	57.8	323.9	67.7
C10AD103	6.7	64.6	303.9	67.9
C10AD104	18.6	57.1	329.4	69.3
C10AD105	2.6	58.9	313.7	63.5
C10AD106	22.9	44.8	355.5	62.2
C10AD107	14.3	57.3	325.4	67.6
C10AD108	19.1	53	338.7	67
C10AD109	17.7	53.6	335.9	66.8
C10AD110	17.9	58.2	326.5	69.7
C10AD111	6.9	63.9	305.5	67.7
C10AD112	11.7	58.8	320.2	67.3
C10AD113	13.3	65.4	304.6	70.9
C10AD114	14.5	60.3	318.8	69.3
C10AD115	15.2	63.4	310.6	70.9
C10AD116	18.1	58.8	325.2	70.1
C10AD117	351.1	62.5	300.4	60.8
C10AD118	337.5	61.6	294.6	55.2
C10AD119	8.5	61.2	312.7	67.2
C10AD120	11.9	58.4	321.1	67.1
C10AD121	13.8	59.7	319.9	68.8
C10AD122	7	56.4	321.3	63.9
C10AD123	11.8	64.9	305.1	70
C10AD124	18.8	61.4	318.9	71.7
C10AD125	353.6	66.7	294	63.8
C10AD126	359.5	57.6	313.8	61.5
C10AD127	6.1	57.3	319.2	64
C10AD128	3.8	59.4	313.4	64.3
C10AD129	359.5	65.8	298	65.6
C10AD130	1.5	67.5	294.6	67
C10AD131	354	62.9	301.2	62.2
C10AD132	14.9	62.4	313.5	70.5
C10AD133	19.8	57.2	330.6	70
C10AD134	8.5	63	308.5	68
C10AD135	5.7	63.9	305	67.3
C10AD136	2.3	63.6	304.1	65.8
C10AD137	4.2	55.4	320.8	62
C10AD138	7.2	59.1	316.4	65.5
C10AD139	1.3	65.9	298.5	66.3
C10AD140	5.3	67.3	296.3	68.3
C10AD141	359.7	61.7	306.5	63.8
C10AD142	5.7	59.2	315.1	65
C10AD143	1.3	59.1	312.5	63.1
C10AD144	8.2	61.4	312	67.2
C10AD145	352.1	59.6	305.8	59.6
C10AD146	341.3	57.9	301.6	54.2
C10AD147	0.7	64	302.5	65.3
C10AD148	5.7	64	304.7	67.3
C10AD149	4.7	58.6	315.6	64.2
C10AD150	6.9	57.7	318.7	64.6
C10AD151	1.3	61.7	307.5	64.5
C10AD152	13	59.5	319.6	68.3
C10AD153	353.7	65.5	296.2	63.4
C10AD154	359.1	62.5	304.5	64
C10AD155	4.1	64.8	302	67.1
C10AD156	345.7	66.6	290.7	61
C10AD157	1.2	62.6	305.6	64.9
C10AD158	354.8	63.3	300.9	62.7
C10AD159	3.8	63.3	305.4	66.3
C10AD160	11.7	64	307.4	69.7
C10AD161	1.2	62.6	305.6	64.9
C10AD162	357.1	60	308.1	61.8
C10AD163	7.9	58	319.1	65.2
C10AD164	4.8	61.7	309.4	65.9
C10AD165	23.8	57	334.9	71.6
C10AD166	353.9	61.3	303.9	61.3
C10AD167	349.1	59.5	304.1	58.3
C10AD168	5.4	60.5	312.1	65.5
C10AD169	4.9	61.9	309	66.1
C10AD170	13.2	62.7	311.7	69.8
C10AD171	358.2	65.1	298.9	64.8
C10AD172	0.8	59.7	311	63.2
C10AD173	22.2	57.6	331.9	71.3
C10AD174	35.5	52	2.2	72.9
C10AD175	9.2	58.1	319.9	65.8
C10AD176	4.7	58.1	316.4	63.9
C10AD177	16.3	58.3	324.8	69.1
C10AD178	21.1	62.1	318.2	73
C10AD179	356	65.2	297.7	64.1
C10AD180	359.8	64.2	301.5	65.1
C10AD181	357.9	64.4	300.1	64.4
C10AD182	8.5	66.3	300.1	69.2
C10AD183	11.5	62.7	311	69.1
C10AD184	13.4	61.6	314.8	69.5
C10AD185	3.7	60.7	310.8	65
C10AD186	359.1	63.7	302.2	64.6
C10AD187	27	59.2	332	74.2
C10AD188	11.6	59.8	317.7	67.9
C10AD189	4.2	61.1	310.4	65.4
C10AD190	357.3	64.6	299.6	64.3
C10AD191	20.1	60.6	321.9	71.9
C10AD192	346.9	63.1	297.3	59.6
C10AD193	6.1	62	309.7	66.6
C10AD194	5.8	60.7	312	65.8
C10AD195	353.7	62.3	302.1	61.8
C10AD196	358.2	58.2	312	61.2
C10AD197	5.7	62.9	307.1	66.9
C10AD198	13.1	59.1	320.3	68.1
C10AD210	0.9	59.3	311.2	62.9
C10AD211	4.8	58.4	315.5	64
C10AD212	1.2	60.5	309.2	63.7
C10AD213	356.9	55.7	314.3	59.1
C10AD214	338.8	62	294.2	55.9
C10AD215	356.5	60.7	305.9	61.9
C10AD216	353	59.9	305.3	60.1
C10AD217	3.8	49.1	328.9	57.5
C10AD218	349.6	64.1	296.4	61
C10AD219	338.8	58.1	299.3	53.2
C10AD220	0.7	60	309.7	63.3
C10AD221	354.9	62.6	301.7	62.3
C10AD222	352.4	55.7	311.2	57.2
C10AD223	353.8	61.1	303.9	61
C10AD224	355.7	59.1	308.3	60.7
C10AD225	349.5	57.2	307.2	56.9
C10AD226	350.8	60	303.8	59.3
C10AD227	351.3	58.4	306.6	58.5
C10AD228	346.2	62	298.2	58.6
C10AD229	345.3	63.9	294.7	59.4
C10AD230	345.5	58	303.6	55.8
C10AD231	349.5	60.5	302.6	59
C10AD232	356.5	55.9	313.9	59
C10AD233	331.9	55.3	298.2	48.6
C10AD234	350.5	60.7	302.5	59.4
C10AD235	345.6	64.3	294.2	59.7
C10AD236	358.9	68.8	290.1	66.3
C10AD237	354.6	62	302.7	61.8
C10AD238	342.1	60.6	298	56.2
C10AD240	3.5	56.2	318.3	62.3
C10AD239	350.8	62.4	300	60.6
C10AD241	357.3	56.4	313.7	59.7
C10AD242	5.7	60.1	312.5	65.5
C10AD243	6.1	57.9	317.4	64.4
C10AD244	358.8	61.5	305.8	63.3
C10AD245	6.4	56.7	319.7	63.8
C10AD246	341.7	60.8	297.5	56.1
C10AD247	350.3	59.5	304.3	58.7
C10AD248	350.9	61.8	301.1	60.3
C10AD249	349.6	60.7	302.1	59.1
C10AD250	351.3	62.1	300.7	60.6
C10AD251	352.6	67.4	291.3	63.7
C10AD252	355.9	53.7	316.5	57.3
C10AD253	339.1	60.7	296.2	55.1
C10AD254	355.3	57.8	310.2	59.7
C10AD255	4.2	38.6	340.3	49.4
C10AD256	347	62.7	297.5	59.2
C10AD257	0.3	49.7	325.1	56.4
C10AD258	358.6	54	318.1	58.6
C10AD259	354.5	56.6	311.4	58.7
C10AD260	354.2	56.2	311.8	58.1
C10AD261	356.6	55.1	315.1	58.5
C10AD262	3.3	51.9	324.9	59.4
C10AD263	352	54.2	313.1	55.9
C10AD264	3.8	60.6	310.4	64.8
C10AD266	356.9	46.7	325.6	53.2
C10AD267	355.2	49.1	321.5	54.1
C10AD268	355.4	56.5	312	59.3
C10AD269	352.1	49.3	318.7	52.9
C10AD270	345.1	60.1	299.6	57.5
C10AD271	12.8	52.4	332.7	64.1
C10AD272	357	51.5	319.9	56.7
C10AD273	3.5	52.8	323.5	60.4
C10AD274	0.9	51.5	323.1	58.5
C10AD275	4.9	53.5	323.7	61.5
C10AD276	358.9	58.5	311	62.2
C10AD277	8	57.1	320	65.3
C10AD278	19.9	52.2	340.4	67.5
C10AD279	356.6	58.5	309.5	61.1
C10AD280	351.2	58.2	306.5	58.8
C10AD281	358.3	49.7	323.5	55.8
C10AD282	351	47.1	320.2	50.9
C10AD283	9.3	50.8	331.7	61.8
C10AD284	0.6	45.7	330	54
C10AD285	354.9	52.3	317.3	56.1
C10AD286	348.6	66.6	290.8	62.3
C10AD287	346.5	55.1	307.8	54.6
C10AD288	347.2	59.9	301.8	58.2
C10AD290	349.5	55	309.8	55.9
C10AD291	345.6	55.3	306.6	54.4
C10AD292	353.7	59.5	305.9	60.4
C10AD293	347.4	60.2	301.1	58.3
C10AD294	349.4	48	318	50.8
C10AD295	339.7	55.2	303.2	51.9
C10AD296	351.2	58.7	305.7	59.1
C10AD297	337.3	64.9	288.6	57.3
C10AD298	351.8	52.2	315.2	54.9
C10AD299	8.1	49.4	332.7	60.1
C10AD300	2.3	51.8	324.1	59.4
C10AD301	8	55.7	322.2	64.4
C10AD302	5.1	53	324.6	61.2
C10AD303	347	45.2	318.7	47.6
C10AD304	21.6	51	344.5	67.2
C10AD305	324.7	61.1	287.7	50.6
C10AD306	346.1	56.7	305.4	55.8
C10AD307	334.6	53.7	301.5	48.8
C10AD308	353.5	33.9	333.8	41.2
C10AD309	352.4	39.9	327.9	45.6
C10AD310	352.6	55	312	57.1
C10AD311	353.5	54.8	312.9	57.6
C10AD312	7.8	55.6	322.5	64.2
C10AD313	5.9	50.4	328.9	59.9
C10AD314	8.8	56.8	321.2	65.3
C10AD315	3.9	59	313.5	64.2
C10AD316	13.4	47.8	340	61.2
C10AD317	5.2	53.4	324.1	61.4
C10AD318	358.7	63.5	301.1	64.6
C10AD319	9	60.4	313.4	67.4
C10AD320	357.5	50.1	322.3	55.5
C10AD321	15	53.9	331.5	65.6
C10AD322	349.1	65.5	294.2	61.5
C10AD323	10.4	50.5	333.1	61.5
C10AD324	7.1	60.6	312.2	66.2
C10AD325	353.5	64.1	298.5	62.2
C10AD326	328.5	61.9	289.3	52.2
C10AD327	7.9	66.4	298.9	68.8
C10AD328	12.6	58.2	321.5	67.3
C10AD329	353.8	69.2	288.1	64.4
C10AD330	350.7	55.9	310.4	56.4
C10AD331	7.7	50.5	331	59.8
C10AD332	1.2	46	330.2	53.7
C10AD333	21.9	58.6	327.2	71.6
C10AD334	335	69.3	281.6	59
C10AD335	18.9	50.2	343.1	64.6
C10AD336	11.7	67.4	297.1	70.8
C10AD337	8.3	57.9	318.9	65.1
C10AD338	344.4	69.3	285.5	61.7
C10AD339	44.8	58.6	359.9	81.1
C10AD340	186.4	38.8	197.3	20.6
C10AD341	11.4	57.3	322.3	66.3
C10AD342	27.3	56.6	339	73
C10AD343	11.1	64.1	306.2	69.4
C10AD344	334.2	49.5	304.9	45.1
C10AD345	0.2	63.3	303	64.8
C10AD346	354.5	44.8	326.1	49.8
C10AD347	341.7	58.6	300.7	54.8
C10AD348	355.6	59.7	307.5	60.9
C10AD349	316.6	76.3	316.6	76.3
C10AD350	4.1	74.2	4.1	74.2
C10AD351	18.3	42.9	18.3	42.9
C10AD352	1.2	66.9	1.2	66.9
C10AD353	329.4	65.1	329.4	65.1
C10AD354	6.1	58.7	6.1	58.7
C10AD355	342.6	65	342.6	65
C10AD356	4.8	63.3	4.8	63.3
C10AD357	345.2	61.4	345.2	61.4
C10AD358	8.1	55.1	8.1	55.1
C10AD359	1.8	53.3	1.8	53.3
C10AD360	353.6	58	353.6	58
C10AD361	5.5	44.5	5.5	44.5
C10AD362	7.7	51	7.7	51
C10AD363	28.5	62.8	28.5	62.8
C10AD364	7.1	70	7.1	70
C10AD400	351.8	59.9	305.1	59.1
C10AD401	353.3	66.2	294.8	63
C10AD402	346.2	64.8	294.4	59.7
C10AD403.1	350.9	63.8	298.3	60.9
C10AD403.2	353.6	64.3	298.5	62.2
C10AD403.3	344.6	68.3	287.7	60.9
C10AD403.4	354.4	65.5	296.5	63.1
C10AD403.5	349.4	67.7	290.2	62.2
C10AD404	355.7	66.7	294.6	64.1
C10AD405	352.7	64.9	297.1	62.1
C10AD406	4.5	61.2	310.4	65
C10AD407	356.8	65.7	297.1	64
C10AD408	7.9	57.6	319.4	64.5
C10AD409	9	60.2	315	66.4
C10AD410	18	52.9	336.9	65.9
C10AD411	358.3	63.7	302	63.7
C10AD412	10.6	58.1	320.4	65.9
C10AD413	356.7	62.1	304.2	62.2
C10AD414.1	353.7	64.8	297.6	62.5
C10AD414.2	349.4	67.6	290.8	62.2
C10AD414.3	4.8	70	289.3	68.2
C10AD414.4	356.5	67.4	293.4	64.6
C10AD414.5	0.6	63.2	304.1	64.4
C10AD415.1	16.5	53.5	334.1	65.7
C10AD415.2	7.8	61.2	312.2	66.4
C10AD415.3	4.3	57.7	316.6	63
C10AD415.4	13.3	52.5	333	63.6
C10AD415.5	10.4	57.2	322.1	65.3
C10AD416	7	60.3	313.5	65.5
C10AD417	10.2	58.6	319.2	66.1
C10AD418	352.3	66.1	294.5	62.6
C10AD419	10.4	57.9	320.8	65.7
C10AD420	10.1	58.9	318.5	66.1
C10AD421	12.1	55.4	326.8	65
C10AD422	4.2	64.1	303.7	66.2
C10AD423	14.3	55.8	327.8	66.2
C10AD424	359.2	61.8	306.1	63.1
C10AD425	7.1	57.6	318.8	64.1
C10AD426	351.5	60.6	303.9	59.4
C10AD427	1.7	56.6	316.7	61.3
C10AD428	353.9	60.2	305.9	60.1
C10AD429	0.2	59.5	310.7	62.3
C10AD430	2.8	58.9	313.7	63
C10AD431	2.7	59.3	312.7	63.2
C10AD432	5.2	57.5	317.8	63.3
C10AD433	4.3	59.8	312.8	64.2
C10AD434	9.9	64.4	305.6	68.5
C10AD435	3.3	59.1	313.5	63.3
C10AD436	352.6	63.6	299.4	61.4
C10AD437	349.8	61.3	301.7	59.1
C10AD438	359.3	60	309.2	62.2
C10AD439	356.3	60.9	306	61.5
C10AD440	359.2	60.3	308.7	62.3
C10AD441	10.2	58.6	319.2	66.1
C10AD442.1	3.9	60.6	311.1	64.4
C10AD442.2	0.8	62.8	304.9	64.3
C10AD442.3	9.5	58.1	319.6	65.5
C10AD442.4	9.1	56.3	322.6	64.3
C10AD442.5	7.2	62.7	308.4	66.8
C10AD443	0.9	48.4	327.4	55.2
C10AD444	357.5	53.6	318	57.4
C10AD445	1.7	62.7	305.6	64.6
C10AD446	56.8	61.4	26.1	87.2
C10AD447	3.1	62.4	306.9	65
C10AD448	350.9	64.4	297.1	61.2
C10AD449	358.3	67	295.2	65.1
C10AD450	1.6	56.4	316.9	61.1
C10AD451	354.8	61.4	304.2	61.1
C10AD452	356.9	61.7	304.9	62.2
C10AD453	4.8	51.6	326.7	59.2
C10AD454	2	57.3	315.7	61.8
C10AD455	341.6	67.5	287.9	59.5
C10AD456	357.8	56.3	314.3	59.2
C10AD457	8.5	60.6	313.9	66.4
C10AD458	0.8	63	304.4	64.3
C10AD459	2.9	55.8	318.9	61.3
C10AD460	355.3	58.5	309.4	59.7
C10AD461	357.4	62.9	302.9	63
C10AD462	8.8	58	319.2	65.1
C10AD463	353.1	64.9	297.2	62.3
C10AD464	2.2	55.7	318.6	60.8
C10AD465.1	356.9	62.5	303.6	62.5
C10AD465.2	351.2	65	296.2	61.6
C10AD465.3	347	64.5	295.2	59.8
C10AD465.4	358.5	63.7	301.9	63.8
C10AD465.5	0.8	62.3	305.8	64.1
C10AD466	0.6	60.2	309.8	62.9
C10AD467	359.1	60.1	309.1	62.2
C10AD500	4	61.8	308.2	65.4
C10AD501	342.2	63.6	293.8	58
C10AD502	346.4	64.5	294.4	59.9
C10AD503	6.1	57.8	317.3	64.4
C10AD504	353.2	58.4	308	59.1
C10AD505	357.8	57.7	312.1	60.6
C10AD506	3	56.9	316.8	62.4
C10AD507	355	49.9	355	49.9
C10AD508	1.2	56.8	315.8	61.5
C10AD509	6.8	55.4	322.4	63.1
C10AD510	347.3	62.5	298.1	59.2
C10AD511	2.5	51.7	324.3	58.7
C10AD512	355.9	52.9	317.5	56.7
C10AD513	349.7	54	311.9	54.6
C10AD514	3.3	57.1	316.7	62.6
C10AD515	2.6	52.4	323.5	59.2
C10AD516	8.4	58.4	318.1	65.6
C10AD517	358.7	53.2	319.3	58.2
C10AD518	18.5	52	338.9	66
C10AD519	355.2	45.7	325.3	51
C10AD520	7.1	59	316	65.3
C10AD521	1.9	53.5	321.4	59.6
C10AD522	8.2	51.6	329.5	61.1
C10AD523	343.3	63.1	295.3	58
C10AD524	350.3	54.4	311.6	55.3
C10AD525	337.9	65.9	288.3	57.7
C10AD526	350.3	68.7	350.3	68.7
C10AD527	357.6	49.1	323.7	54.5
C10AD528	357.9	55.2	315.9	59.1
C10AD529	12.9	60.1	317.4	68.4
C10AD530	339.5	68.1	285.3	59.6
C10AD531	359.6	53.7	319.4	58.9
C10AD532	5.1	54.7	322	61.9
C10AD533	349.7	53.7	312.2	54.5
C10AD534	348.1	61	300.8	58.6
C10AD535	337.3	67.9	284.9	58.6
C10AD536	359.7	60.5	308.3	63
C10AD537	343.9	54.2	307.4	52.6
C10AD538	1.2	67.2	294.7	66.5
C10AD539	357.2	46.3	326.4	52.4
C10AD540	342.3	59.6	299.6	55.5
C10AD541	346.6	66	346.6	66
C10AD542	356.9	54	317	57.9
C10AD543	3.3	62.1	307	65.3
C10AD544	351.5	53.4	313.7	55
C10AD545	341.1	52.9	306.9	50.3
C10AD546	358.8	54.5	317.5	59
C10AD547	346.1	54.7	308.2	53.8
C10AD548	12	62	312.1	69
C10AD549	359.2	62.4	304.1	63.9
C10AD550	5	52.5	325.4	60.4
C10AD551	22.4	56.7	333.1	70.8
C10AD552	351.9	56.1	310.5	57.1
C10AD553	358.1	58	311.6	61.1
C10AD554	354.1	61.2	304	61
C10AD555	350.1	60.5	302.6	59.1
C10AD556	347.1	59	303.1	57.1
C10AD557	18.4	47	346.5	62.3
C10AD558	8.9	58	319.1	65.4
C10AD559	345.8	50	313.4	50.2
C10AD560	352.5	63.6	298.7	61.8
C10AD561	7.1	57.6	318.5	64.5
C10AD562	4.3	58.4	315	63.9
C10AD563	1.4	51.9	323.1	58.3
C10AD564	357.8	61.5	305.5	62.8
C10AD565	342.9	51.1	310	49.7
C10AD566	15.2	46.8	343	60.7
C10AD567	3.2	58.2	314.7	63.3
C10AD568	353.3	61.4	303	60.9
C10AD569	5.6	59.8	313.2	65.2
C10AD570	339.1	59.3	298.1	54.2
C10AD571	16.1	47.6	343.2	61.7
C10AD572	5.2	63.7	304.6	66.8
C10AD573	7.3	55.7	322.1	63.5
C10AD574	359.1	56.8	314.1	60.6
C10AD575	10.9	57.3	322.1	66.1
C10AD576	13.6	56.4	326	66.6
C10AD577	348.5	68.6	287.8	62.8
C10AD578	351.6	49.2	318.9	52.1
C10AD579	348.9	63.1	297.7	60.4
C10AD580	353.3	53.8	314.3	56
C10AD581	358.6	52.7	319.9	57.6
C10AD600	1.4	59.2	311.5	63.4
C10AD601	358.6	59.3	309.7	62.1
C10AD602	4	57	317.3	63.3
C10AD603	8.2	56.6	321.3	64.9
C10AD604	4.8	57.1	317.9	63.6
C10AD605	359.1	59	310.5	62.4
C10AD606	305.7	-25.8	320.3	-32.8
C10AD607	333.1	65.6	286.1	56.4
C10AD608	348.7	66.9	290.3	62.2
C10AD609	350.9	58.4	306.2	58.5
C10AD610	0	61.5	306.2	64
C10AD611	7.3	60.5	312.7	66.6
C10AD612	6	57.5	317.5	64.4
C10AD613	5.3	62.7	306.6	66.9
C10AD614	7.7	58.7	316.3	65.6
C10AD615	14.4	56.3	326.9	67.3
C10AD616	1.3	60.2	309.4	63.7
C10AD617	358.6	62.8	303	64.1
C10AD618	3.9	61.4	309	65.5
C10AD619	359.6	62	305.1	64.1
C10AD620	344.3	59.4	300.7	56.7
C10AD621	350	59.8	303.6	59
C10AD622	356.6	63.1	301.8	63.5
C10AD623	343.6	62.9	295.2	58.4
C10AD624	6.4	61.3	310.4	66.4
C10AD625	23.5	65.3	306.5	75.2
C10AD626	0.7	60.4	308.5	63.8
C10AD627	357.5	69.9	286.9	66.4
C10AD628	355.9	61.4	304.1	62.3
C12AD700	353.1	54	305	50.7
C12AD701	358.3	58.8	300.2	55.4
C12AD702	347.6	56.3	299.5	49.3
C12AD703	355	56.2	302.8	52.7
C12AD704	356.9	58.2	300.5	54.6
C12AD705	17	55.8	312.5	63.9
C12AD706	359.6	62	295	57.2
C12AD707	357	65.1	289.1	56.9
C12AD708	357	60.8	296.4	55.6
C12AD709	344.6	57.4	296.7	48.4
C12AD710	343.5	64.8	286.1	51.5
C12AD711	355.2	65.9	287.3	56.4
C12AD712	347.9	62.2	291.2	52.2
ARS-161.1	29.5	64.6	312.9	77.4
ARS-162.1	10	69.5	291.1	70.6
ARS-163.1	18.3	72.1	282.7	73.4
ARS-164.1	306.3	69.7	269.8	51.8
ARS-165.1	28.8	54.5	347.5	72.1
ARS-166.1	16.4	58.9	323.4	69.6
ARS-167.1	8.4	57.2	321.2	65
ARS-168.1	359	48.4	325.9	55.1
ARS-170.2	347.5	71.6	281.2	63.8
ARS-171.1	27	70.7	285.5	76.3
ARS-172.1	18.1	80.3	257.6	70.4
ARS-173.1	321.6	75.6	267.3	59
ARS-174.1	46.7	60.8	353.6	83.6
ARS-175.1	322.9	75.1	268.4	59
ARS-176.1	359.6	74.6	275.9	67.9
ARS-177.2	44.8	63.3	328.5	83.8
ARS-178.2	343.9	59.2	301.3	56.1
ARS-179.1	1.1	73.6	278.5	68.2
ARS-180.1	350.9	65.9	294	62.6
ARS-181.1	5.4	51.4	327.8	60
ARS-182.1	7.9	53.8	326.4	62.8
ARS-183.1	30.2	56.6	343.3	74.3
ARS-184.1	335.6	59.4	296.1	53.2
ARS-185.1	336.1	55.3	301.2	50.5
ARS-186.2	344.3	60.4	299.9	57.1
ARS-187.1	10	63.9	306.7	69.1
ARS-138.1	20.6	63.7	312.2	73.5
ARS-139.1	73	84	234.1	69.8
ARS-140.1	38.5	80.3	250	72.8
ARS-141.1	23.7	79.2	258.9	71.9
ARS-143.2	338.1	54.2	303.7	50.4
ARS-144.1	281.6	55.2	266.4	33.6
ARS-145.1	70.2	80.8	232.2	73
ARS-146.1	18.1	66.7	301.5	73.2
ARS-113.1	223.2	60.3	229.3	34.8
ARS-117.1	19.3	54.8	335.4	68.4
ARS-121.1	13.7	73.9	277.3	71.8
ARS-122.1	318.9	68.6	276.4	54.1
ARS-129.1	20.2	50.9	343.5	66.1
ARS-147.1	357.6	59.5	309.2	62
ARS-148.2	343.5	-5.9	344.6	1.2
ARS-150.1	358.9	49.5	324.6	55.8
ARS-151.1	354.8	54.3	315.4	57.5
ARS-152.1	347.4	69.4	286	63
ARS-154.1	308.5	61.3	278.9	45.8
ARS-155.1	329.3	63.2	288.1	53.7
ARS-156.1	328.4	73.8	272.1	59.6
ARS-157.1	23.7	67.9	297.8	75.4
ARS-158.1	348.8	70.2	284.6	63.7
ARS-114.2	13.3	50.1	337.2	62.5
ARS-115.1	345.4	76.6	270	64.7
ARS-116.1	10.5	78.1	265.2	70.1
ARS-118.1	28	79.7	255.8	72.1
ARS-120.2	35.3	51.2	3.8	72.3
ARS-123.1	21.9	57.1	332.9	71
ARS-124.1	2.3	63.4	304.3	65.9
ARS-125.1	37.4	44.7	16.8	67.3
ARS-126.1	359.3	-46.7	15.7	-30.1
ARS-127.1	26.6	53.3	346.9	70.5
ARS-128.1	29.3	64.1	315.1	77.3
ARS-130.1	2	41.8	335.6	51.1
ARS-131.1	18.9	51.2	341.7	65.8
ARS-133.1	8.8	52.5	329.3	62.3
ARS-134.1	21.1	68.1	296.8	74.5
ARS-135.1	350	67.2	291.1	62.9
ARS-132.1	21.3	61.4	320.3	73
ARS-104.1	59.7	80.7	237.7	73.3
ARS-105.1	262.1	78.5	246.2	53.1
ARS-106.1	254.9	-16.9	259.7	-41.7
ARS-107.2	4.2	63.1	305.7	66.4
ARS-108.1	35.5	68.7	291.8	79.8
ARS-110.1	6.5	71.3	285.5	69.7
ARS-100.1	8.8	68.9	292.5	70.1
ARS-101.1	358.5	72.5	281.3	67.3
ARS-102.1	33.3	73.3	272.3	77.1
ARS-103.1	348.9	71.8	281	64.4
ARS-109.1	17.2	64.6	307.8	72.3
ARS-136.1	7.8	63.3	307.1	68
ARS-137.1	21.4	66.6	302.5	74.5
ARS-142.1	18.1	69.6	291.4	73.5
ARS-159.1	26.8	69.1	292.7	76.6
ARS-160.1	14.6	69	293.1	72.2
ARS1-56.1	341.4	75.7	271.1	63.4
ARS1-57.1	315.2	78.5	261.1	59.4
ARS1-59.1	341.2	61.6	296.3	56.8
ARS1-62.1	47.6	54.2	23.5	78.7
ARS1-65.1	9.2	55.8	324.3	64.6
ARS1-66.1	340.4	34.3	321.9	35.5
ARS1-71.1	320.8	43.1	300.3	34.7
ARS1-72.1	7.8	62.9	308.3	67.9
ARS1-75.1	12.1	56	326	66.1
ARS1-76.1	295.3	45.1	280.5	27.9
ARS1-77.1	309.6	51	287.2	37.4
ARS1-79.1	353.1	60.9	304	60.9
ARS1-84.1	335.3	44	310.8	41.4
ARS1-85.1	20.4	69.5	291.7	74.3
ARS1-86.1	310.6	57.2	283.3	43
ARS1-89.1	334.1	46.9	307.6	43.2
ARS1-92.1	355.3	73.2	278.9	66.6
ARS1-93.1	6.3	65.8	300.2	68.4
ARS1-95.1	14.7	77.8	265.2	71
ARS1-98.1	21.5	77	265.8	72.7
ARS1-60.1	330.3	38.7	310.6	34.8
ARS1-61.2	5.2	74	277.6	69.4
ARS1-63.1	358.8	74.4	276.4	67.7
ARS1-64.2	359.9	71	285.5	67.6
ARS1-68.1	341.6	39.2	319.6	40.1
ARS1-69.1	348.5	66	292.8	61.8
ARS1-70.1	351.3	31.9	333.2	38.2
ARS1-73.2	326.9	55.1	295.4	46.8
ARS1-74.1	5.4	62.6	307.6	66.7
ARS1-78.2	328.7	62.9	287.9	53.2
ARS1-80.1	343.1	63.5	294.5	58.6
ARS1-81.1	3.6	65.1	300.8	67.1
ARS1-82.1	330.8	40	310.2	36.2
ARS1-87.1	326.3	59.2	291	49.7
ARS1-88.1	23.7	49.1	350.6	66.2
ARS1-91.1	11.6	56.2	325.4	66
ARS1-94.1	313.9	75.4	265.4	57.3
ARS1-96.1	20.1	63.6	312.4	73.2
ARS1-97.1	318.4	81.1	256.9	61.1
ARS1-99.1	351.5	68	290.1	63.8
ARS1-1.1	326.9	47	302.2	40.4
ARS1-2.1	327.7	-0.3	327.9	-0.6
ARS1-3.1	3.7	50.5	327.4	58.6
ARS1-5.1	340	55.5	303.3	52.2
ARS1-6.1	324.4	67.9	279.5	55.3
ARS1-7.1	23.2	86.8	243	66.5
ARS1-8.1	339.2	63.7	292.2	57.3
ARS1-9.1	5.9	79.2	263.1	68.9
ARS1-11.1	8.9	70.1	289	70.3
ARS1-12.1	3.2	65.6	299.5	67.1
ARS1-13.1	3.1	72.2	282.5	68.7
ARS1-14.1	335.8	31.6	319.7	31.2
ARS1-15.1	22.7	51	346.3	67.2
ARS1-16.1	146.4	77.7	211.7	61.8
ARS1-17.1	352.4	25.9	337.9	33.5
ARS1-18.1	2	46.3	331	54.8
ARS1-19.2	341.9	58.6	301	55.1
ARS1-20.1	12.4	56.6	325.2	66.5
ARS1-21.1	347.4	58.8	303.9	57.3
ARS1-22.1	337	73	275.8	61.4
ARS1-23.1	10.3	47.8	337.3	59.5
ARS1-24.1	328.1	54.8	296.4	47.1
ARS1-25.1	347.2	61.1	300.3	58.7
ARS1-26.1	15.9	47.2	344	61.4
ARS1-27.1	10.8	51	333.3	62.1
ARS1-29.2	333.9	42.2	311.1	39.4
ARS1-30.1	12.9	62.9	311	70
ARS1-31.1	315.6	58.1	285.7	45.3
ARS1-32.1	341	61	297.1	56.3
ARS1-33.1	352.3	56	311.1	57.5
ARS1-34.2	10.1	61.1	313.8	68
ARS1-35.1	4.5	65.3	300.7	67.5
ARS1-36.1	3.4	57.4	316.8	63.1
ARS1-37.1	356.3	68.7	290	65.7
ARS1-38.1	336.3	55	301.5	50.3
ARS1-39.1	352.3	59.4	305.8	59.6
ARS1-40.1	7.4	64.2	304.7	68.2
ARS1-41.1	351	68.1	289.6	63.7
ARS1-42.1	5.1	60.6	311.7	65.7
ARS1-43.1	23.2	61.6	320.9	73.9
ARS1-44.2	10.7	60.8	315	68.1
ARS1-45.1	12	63.4	309	69.8
ARS1-46.1	323.8	70.3	276.1	56.5
ARS1-47.1	291.8	83.6	248.8	59.7
ARS1-48.2	9.7	58.7	318.8	66.6
ARS1-49.1	354.3	59.6	306.9	60.6
ARS1-50.1	243.6	82.1	239.8	56.1
ARS1-51.1	316.4	66.5	277.9	52
ARS1-52.1	8.6	78.4	264.7	69.6
ARS1-53.1	329.3	52.5	299.6	45.5
ARS1-54.1	316.6	73	269.7	56.4
ARS1-55.2	340.6	60	298.3	55.5
ARS1-28.1	5.3	57.4	318.2	63.9
ARS1-58.1	2.6	63.2	304.9	65.9
ARS-169.1	340.2	80.1	261.3	64.2
FUR1	354	57	286.4	62.9
FUR2	352.6	59.2	281.1	62.8
FUR3	350.7	52.3	294.3	59.6
FUR4	2.1	49.1	306.8	64.7
FUR5	346	61.4	275.5	59.9
FUR6	348.5	58	282.7	60.5
FUR7	340.3	59.5	277.5	56.7
FUR8	349.2	56.5	285.8	60.3
FUR9	0.8	49.9	304.2	64.3
FUR10	349.4	59.8	279.4	61.1
FUR11	355.8	55.9	289.1	63.7
FUR12	349.2	59.4	280.1	61
FUR13	356.4	58	284.8	64.4
FUR14	352.9	47.2	304.4	58.5
FUR15	354	50.3	299.6	60.6
FUR16	343.7	65.2	267.8	59.6
FUR17	342	58.2	280.4	57
FUR18	356.1	53.9	293.6	63.1
FUR19	352.5	51.3	296.8	60.3
FUR20	357.2	54.4	293	64
FUR21	357.2	59.6	281	65.2
FUR22	355.9	54.4	292.5	63.2
FUR23	36.8	51.2	349.2	85.5
FUR24	336.8	64.6	267.7	56.6
FUR25	345.1	59.3	279.2	59.1
FUR26	344.9	56.4	284.5	58
FUR27	356.5	54.4	292.7	63.6
FUR28	357.3	53.2	295.7	63.7
FUR29	356.4	74.1	248.1	62.9
FUR30	359.8	50.6	302.4	64
FUR31	7	56.6	290.7	69.8
FUR32	355.4	57.1	286.6	63.7
FUR33	348.3	59.6	279.3	60.6
FUR34	348.7	56.9	284.7	60.2
FUR35	1.6	59	283.6	67.3
FUR36	346.5	51.3	293.7	56.7
FUR37	356.6	53	295.9	63.2
FUR38	359.8	67.6	261.7	65.8
FUR39	6.7	61.3	276.7	69.9
FUR40	354.4	55.2	289.9	62.6
FUR41	3.8	68.8	258	66.9
FUR42	357.1	62.3	274.7	65.3
FUR43	359.3	58.7	283.7	66
FUR44	6.1	55.8	292.4	69.3
FUR45	356	61.1	277.5	64.6
FUR46	62.9	69.8	199.9	71.9
FUR47	3.1	64.2	269.8	67.9
FUR48	349.3	56.7	285.3	60.4
FUR49	353.5	60.1	279.3	63.4
FUR50	351.4	58.8	281.7	62
FUR51	352.3	61.2	276.9	62.9
FUR52	355.3	60	279.8	64.2
FUR53	0.3	62.2	274.9	66.7
FUR54	350	61.5	275.7	61.9
FUR55	4.9	64.7	267.8	68.5
FUR56	349	62.9	272.7	61.6
FUR57	356.1	58.2	284.2	64.3
FUR58	353.6	58.9	282.1	63.1
FUR59	358.2	54.5	293.1	64.6
FUR60	4.8	66.8	262.3	67.9
FUR61	359.9	68.3	260.1	65.7
FUR62	352	53	293.4	60.6
FUR63	356.4	62.5	274.2	64.9
FUR64	358.8	58.2	284.9	65.6
FUR65	6.7	69.3	255.4	67.7
FUR66	342.9	62.9	271.9	58.9
FUR67	348.1	49.5	297.5	56.9
FUR68	349	53	292.1	59
FUR69	348.8	61	276.6	61.2
FUR70	346.3	59.5	279	59.7
FUR2-71	15.8	64.8	262.9	72.9
FUR2-72	0.8	53.1	297.6	65.5
FUR2-73	1.4	60	280.8	67.2
FUR2-74	0.3	53	297.3	65.2
FUR2-75	354.4	51.8	297.1	61.5
FUR2-76	333.7	38.3	302.2	41.8
FUR2-77	25.6	61.2	267.4	78.5
FUR2-78	29.3	66.7	244.1	75.9
FUR2-79	19.5	66.3	255.7	73.5
FUR2-80	357.3	64.9	268.4	65.2
FUR2-81	25.6	66.4	249.7	75.1
FUR2-82	352.2	71.9	253.5	62.4
FUR2-83	10.8	73	245.5	66.8
FUR2-84	345.1	63	272	59.9
FUR2-85	347.8	63.6	271.2	61.2
FUR2-86	355.4	63.8	271.2	64.6
FUR2-87	350.7	57.5	284.3	61.3
FUR2-88	24.3	75.6	233.9	67.3
FUR2-89	353.3	64	270.8	63.6
FUR2-90	333.6	53.9	283.6	51.1
FUR2-91	1.1	66.7	263.8	66.6
FUR2-92	8.5	70.4	252.1	67.8
FUR2-94	339.3	54.4	283.4	58
FUR2-95	8.2	58.4	282.9	74.3
FUR2-96	3.7	60.3	276.3	71.9
FUR2-97	21.7	44.2	348.9	75.6
FUR2-98	357.6	71.3	247.1	66.7
FUR2-99	4.9	55.3	255.2	71.7
FUR2-100	337.4	56.4	259.9	56.5
FUR2-101	359	61.5	244.4	66.1
FUR2-102	24	37	4.2	81.4
FUR2-103	19.6	54	238.7	70.5
FUR2-104	350.3	63.6	300.4	35.5
FUR2-105	2.9	50.8	298.7	64.2
FUR2-106	359.3	59.1	278.9	63.4
FUR2-107	351	54.3	287.7	61.3
FUR2-108	350.2	52.6	296.5	58.1
FUR2-109	358	52.8	300.3	62.4
FUR2-110	352.9	77	247.2	61.3
FUR2-111	352.4	61	281.1	62.1
FUR2-112	344.9	69	264.2	60
FUR2-113	351.1	51.1	299.7	57.9
FUR2-114	359.4	53	300.5	63.4
FUR2-115	3.4	52.8	303.1	65.5
FUR2-116	4.2	52.6	304.1	65.9
FUR2-117	340.2	65.6	270.1	57.7
FUR2-118	359.6	46.7	312.4	60.5
FUR2-119	335.6	67.5	265.9	56.5
FUR2-120	342.7	63.4	274.5	58.1
FUR2-121	16	77.9	239.8	65
FUR2-122	1.2	53	301.6	64.3
FUR2-123	342.7	68.2	265.3	59.1
FUR2-124	352.2	57.2	288.9	60.9
FUR2-125	355.5	65	272.9	63.9
FUR2-126	329.4	44.5	294.8	42.1
FUR2-127	354.7	36.5	322.4	51.1
FUR2-128	355	53	298.1	60.9
FUR2-129	11.9	66.6	266.2	70.5
FUR2-130	92.1	51.6	148.2	62.4
FUR2-131	358.8	64.1	274.9	65.4
FUR2-132	355.9	68.9	247.2	69.9
FUR2-133	2.1	65.9	253.5	73.2
FUR2-134	355.7	49.1	304.3	68
FUR2-135	359.7	56.1	287.5	73
FUR2-136	358.3	68.3	247.4	70.9
FUR2-137	17.2	70.9	225.8	74.1
FUR2-138	346.8	66.3	256	67.2
FUR2-139	16.6	62.2	253.1	80.6
FUR2-140	357.4	64.8	257.9	71.7
FUR2-141	0.1	56.1	287.2	73.3
FUR2-142	346.3	55.1	283.4	65.4
