# Supplementary material for: A Late Cretaceous true polar wander oscillation
Source: Nat Commun. 2021 Jun 15;12:3629. doi: 10.1038/s41467-021-23803-8 (PMC8206135; doi:10.1038/s41467-021-23803-8)
Supplement: Supplementary file 6 — Supplementary Data 3 [file 41467_2021_23803_MOESM6_ESM.xlsx]

## Sheet: Apiro poles
Supplementary Data 3. Mean directions and palaeopoles from North Umbria. Apiro: 43.38°N, 13.155°E. Furlo: 43.64°N, 12.71°E.
Section	Age (Ma)	used in model	n	SDec(°)	SInc(°)	Dec adj.(°)	Inc adj.(f)	Adj.Dec(°)	Adj.Inc(°)	k	a95(°)	Plat (°N)	Plong (°E)	dp(°)	dm(°)	equiv.A95(°)
Apiro	75	yes	11	340.3	42.1	5	1	345.3	42.1	44	7	67.4	230.2	5.3	8.6	6.7
Apiro	76	yes	25	342.4	46	5	1	347.4	46	111	2.8	71	229.7	2.3	3.6	2.9
Apiro	77	yes	29	340.5	45.9	5	1	345.5	45.9	99	2.7	70.1	234	2.2	3.4	2.8
Apiro	78	yes	25	336.8	44.3	5	1	341.8	44.3	114	2.7	67.2	239.5	2.1	3.4	2.7
Apiro	79	yes	29	339.1	45.8	5	1	344.1	45.8	89	2.9	69.3	236.8	2.4	3.7	3
Apiro	80	yes	29	333.3	44.4	5	1	338.3	44.4	120	2.5	65.3	245.8	2	3.1	2.5
Apiro	81	yes	187	331	42.7	5	1	336	42.7	59	1.4	63	247.5	1.1	1.7	1.4
Apiro	82	yes	227	330.9	34.2	5	1	335.9	34.2	55	1.3	58.1	240.2	0.9	1.5	1.1
Apiro	83	yes	157	328.3	34.2	5	1	333.3	34.2	45	1.7	56.7	243.9	1.1	1.9	1.5
Apiro	84	yes	159	329.7	35.6	5	1	334.7	35.6	70	1.3	58.2	243	0.9	1.5	1.1
Apiro	86.25	yes	38	335.4	44.2	5	1	340.4	44.2	94	2.4	66.4	242	1.9	3	2.4
Furlo	80	no	18	321.2	38.5	5	1	326.2	40.1	56	4.7	59.7	248.1	3.4	5.7	4.4
Furlo	81	no	27	322.4	38.4	12	0.85	334.4	40	43	4.3	60.3	246.3	3.1	5.2	4
Furlo	82	no	10	322.2	30.4	12	0.85	334.2	31.8	79	5.5	55.8	240.3	3.5	6.2	4.6
Furlo	83	no	26	325.6	33	12	0.85	337.6	34.5	36	4.8	59	237.1	3.2	5.5	4.2
Furlo	84	yes	19	315.4	38.8	12	0.85	327.4	40.4	77	3.8	56.2	255.8	2.8	4.6	3.6
Furlo	85	yes	23	316.8	38.6	12	0.85	328.8	40.2	88	3.3	57	253.9	2.4	4	3.1
Notes: n=samples in mean; SDec,SInc=stratigraphic declination,inclination; Dec adj.=correction for local section rotation; Inc adj.(f)=flattening factor; Adj.Dec,Inc=adjusted declination,inclination used to calculate palaeopole;
Plat,Plong=palaeopole latitude,longitude; dp,dm=semiaxes of 95% confidence ellipse; equiv.A95=geometric mean of ellipse semiaxes.
